# Supplementary material for: Genome-Wide Identification of Flowering-Time Genes in Brassica Species and Reveals a Correlation between Selective Pressure and Expression Patterns of Vernalization-Pathway Genes in Brassica napus
Source: Int J Mol Sci. 2018 Nov 18;19(11):3632. doi: 10.3390/ijms19113632 (PMC6274771; doi:10.3390/ijms19113632)
Supplement: Supplementary file 1 [file ijms-19-03632-s001.zip]

Archive with 5 entries (4 files):
- Supplementary (figure).docx
- __MACOSX/
- __MACOSX/._Supplementary (figure).docx
- Supplementary tables.xlsx
- __MACOSX/._Supplementary tables.xlsx
