# Supplementary material for: Genome-Wide Identification of Flowering-Time Genes in Brassica Species and Reveals a Correlation between Selective Pressure and Expression Patterns of Vernalization-Pathway Genes in Brassica napus
Source: Int J Mol Sci. 2018 Nov 18;19(11):3632. doi: 10.3390/ijms19113632 (PMC6274771; doi:10.3390/ijms19113632)
Supplement: Supplementary file 1 [file ijms-19-03632-s001.zip › Supplementary tables.xlsx]

## Sheet: Table S1
Table S1 Flowering-time genes described in FLOR-ID
Gene ID	Name	Short Name	Coding-gene or nocoding gene
AT1G01040	DICER-LIKE 1	DCL1	Coding-gene
AT1G01060	LATE ELONGATED HYPOCOTYL	LHY	Coding-gene
AT1G02400	GIBBERELLIN 2-OXIDASE 6	GA2ox6	Coding-gene
AT1G02740	MORF RELATED GENE2	MRG2	Coding-gene
AT1G04400	CRYPTOCHROME 2	CRY2	Coding-gene
AT1G04870	ARABIDOPSIS THALIANA PROTEIN ARGININE METHYLTRANSFERASE 10	ATPRMT10	Coding-gene
AT1G05830	TRITHORAX-LIKE PROTEIN 2	ATX2	Coding-gene
AT1G06040	SALT TOLERANCE	STO	Coding-gene
AT1G08260	EARLY IN SHORT DAYS 7 , TILTED 1 , ABA OVERLY SENSITIVE 4	ESD7, TIL1, ABO4	Coding-gene
AT1G08970	NUCLEAR FACTOR Y, SUBUNIT C9 , HEME ACTIVATOR PROTEIN (YEAST) HOMOLOG 5C	NF-YC9, HAP5C	Coding-gene
AT1G09570	PHYTOCHROME A	PHYA	Coding-gene
AT1G10120	CRYPTOCHROME-INTERACTING BASIC-HELIX-LOOP-HELIX 4	CIB4	Coding-gene
AT1G10570	OVERLY TOLERANT TO SALT 2	OTS2	Coding-gene
AT1G12910	LIGHT-REGULATED WD 1, ANTHOCYANIN11	LWD1, ATAN11	Coding-gene
AT1G14400	UBIQUITIN CARRIER PROTEIN 1	UBC1	Coding-gene
AT1G14920	GIBBERELLIC ACID INSENSITIVE, RESTORATION ON GROWTH ON AMMONIA 2	GAI, RGA2	Coding-gene
AT1G15550	GIBBERELLIN 3-OXIDASE 1	GA3OX1	Coding-gene
AT1G15750	TOPLESS	TPL	Coding-gene
AT1G17760	CLEAVAGE STIMULATING FACTOR 77	CSTF77	Coding-gene
AT1G18450	ACTIN-RELATED PROTEIN 4	ARP4	Coding-gene
AT1G19330	SAP30 FUNCTION-RELATED 2	AFR2	Coding-gene
AT1G22770	GIGANTEA	GI	Coding-gene
AT1G25540	PHYTOCHROME AND FLOWERING TIME 1, MEDIATOR25	PFT1, MED25	Coding-gene
AT1G25560	TEMPRANILLO 1 , ETHYLENE RESPONSE DNA BINDING FACTOR 1	TEM1, EDF1	Coding-gene
AT1G26260	CRYPTOCHROME-INTERACTING BASIC-HELIX-LOOP-HELIX 5	CIB5	Coding-gene
AT1G26830	CULLIN 3A	CUL3A	Coding-gene
AT1G28520	VASCULAR PLANT ONE ZINC FINGER PROTEIN 1	VOZ1	Coding-gene
AT1G30040	GIBBERELLIN 2-OXIDASE 2	GA2ox2	Coding-gene
AT1G30970	SUPPRESSOR OF FRIGIDA4	SUF4	Coding-gene
AT1G31814	FRIGIDA LIKE 2	FRL2	Coding-gene
AT1G32230	RADICAL-INDUCED CELL DEATH 1	RCD1	Coding-gene
AT1G35460	FLOWERING BHLH 1	FBH1	Coding-gene
AT1G47990	GIBBERELLIN 2-OXIDASE 4	GA2ox4	Coding-gene
AT1G50700	CALCIUM DEPENDENT PROTEIN KINASE 33	CPK33	Coding-gene
AT1G50960	GIBBERELLIN 2-OXIDASE 7	GA2ox7	Coding-gene
AT1G51140	FLOWERING BHLH 3 , ABA-RESPONSIVE KINASE SUBSTRATE 1 , BASIC HELIX-LOOP-HELIX 122	FBH3, AKS1, BHLH122	Coding-gene
AT1G51450	ARABIDOPSIS ASH2 RELATIVE, TRAUCO	ASH2R, TRO	Coding-gene
AT1G52740	HISTONE H2A 9	HTA9	Coding-gene
AT1G53090	SPA1-RELATED 4	SPA4	Coding-gene
AT1G53160	SQUAMOSA PROMOTER BINDING PROTEIN-LIKE 4	SPL4	Coding-gene
AT1G54440	AtRRP6L1	RRP6L1	Coding-gene
AT1G54830	NUCLEAR FACTOR Y, SUBUNIT C3	NF-YC3	Coding-gene
AT1G55250	HISTONE MONO-UBIQUITINATION 2	HUB2	Coding-gene
AT1G55325	MEDIATOR 13, GRAND CENTRAL, MACCHI-BOU 2	MED13, GCT, MAB2	Coding-gene
AT1G57820	VARIANT IN METHYLATION 1, ORTHRUS 2	VIM1, ORTH2	Coding-gene
AT1G60220	OVERLY TOLERANT TO SALT 1, UB-LIKE PROTEASE 1D	OTS1, ULP1D	Coding-gene
AT1G61040	VERNALIZATION INDEPENDENCE 5	VIP5	Coding-gene
AT1G62830	LSD1-LIKE 1	LDL1	Coding-gene
AT1G65480	FLOWERING LOCUS T	FT	Coding-gene
AT1G66050	VARIANT IN METHYLATION 2	VIM2	Coding-gene
AT1G66350	RGA-LIKE PROTEIN 1	RGL1	Coding-gene
AT1G66650	AT-STUbl4	AT-STUbl4	Coding-gene
AT1G68050	FLAVIN-BINDING, KELCH REPEAT, F BOX 1 , ADAGIO 3	FKF1, ADO3	Coding-gene
AT1G68840	TEMPRANILLO 2 , RELATED TO ABI3/VP1 2	TEM2, RAV2	Coding-gene
AT1G69120	APETALA1	AP1	Coding-gene
AT1G69570	CYCLING DOF FACTOR 5	CDF5	Coding-gene
AT1G71800	CLEAVAGE STIMULATING FACTOR 64	CSTF64	Coding-gene
AT1G72390	PHYTOCHROME-DEPENDENT LATE-FLOWERING	PHL	Coding-gene
AT1G75060	SAP30 FUNCTION-RELATED 1	AFR1	Coding-gene
AT1G76710	SET DOMAIN GROUP 26, ASH1-RELATED PROTEIN 1	SDG26, ASHH1	Coding-gene
AT1G77080	FLOWERING LOCUS M, MADS AFFECTING FLOWERING 1, AGAMOUS-LIKE 27	FLM, MAF1, AGL27	Coding-gene
AT1G77300	EARLY FLOWERING IN SHORT DAYS , SET DOMAIN GROUP 8	EFS, SDG8	Coding-gene
AT1G78440	GIBBERELLIN 2-OXIDASE 1	GA2ox1	Coding-gene
AT1G78580	TREHALOSE-6-PHOSPHATE SYNTHASE 1	TPS1	Coding-gene
AT1G79430	ALTERED PHLOEM DEVELOPMENT, WOODY, FE	APL, WDY, FE	Coding-gene
AT1G79460	GA REQUIRING 2 , ARABIDOPSIS THALIANA ENT-KAURENE SYNTHASE 1	GA2, ATKS1	Coding-gene
AT1G79730	EARLY FLOWERING 7	ELF7	Coding-gene
AT1G80070	PRE-MRNA PROCESSING 8, ABNORMAL SUSPENSOR 2, EMBRYO DEFECTIVE 33	PRP8, SUS2, EMB33	Coding-gene
AT1G80340	GIBBERELLIN 3-OXIDASE 2	GA3OX2	Coding-gene
AT2G01570	REPRESSOR OF GA1-3 1	RGA1	Coding-gene
AT2G02760	UBIQUITIN CARRIER PROTEIN 2	UBC2	Coding-gene
AT2G03500	EARLY FLOWERING MYB FLOWERING	EFM	Coding-gene
AT2G06210	EARLY FLOWERING 8, VERNALIZATION INDEPENDENCE 6	ELF8, VIP6	Coding-gene
AT2G13540	ABA HYPERSENSITIVE 1 , CAP-BINDING PROTEIN 80	ABH1, CBP80	Coding-gene
AT2G17290	CALCIUM DEPENDENT PROTEIN KINASE 6	CPK6	Coding-gene
AT2G17770	FD PARALOG, BASIC REGION/LEUCINE ZIPPER MOTIF 27	FDP, BZIP27	Coding-gene
AT2G18790	PHYTOCHROME B	PHYB	Coding-gene
AT2G18880	VIN3-LIKE 3 , VERNALIZATION5/VIN3-LIKE 2	VIL3, VEL2	Coding-gene
AT2G18915	LOV KELCH PROTEIN 2	LKP2	Coding-gene
AT2G19425	MICRORNA156G	MIR156G	nocoding gene
AT2G19520	FVE , MULTICOPY SUPPRESSOR OF IRA1 4	FVE, MSI4	Coding-gene
AT2G20570	GOLDEN2-LIKE 1, GBFS PRO-RICH REGION-INTERACTING FACTOR 1	GLK1, GPRI1	Coding-gene
AT2G21070	FIONA 1	FIO1	Coding-gene
AT2G21660	GLYCINE-RICH RNA-BINDING PROTEIN 7, COLD, CIRCADIAN RHYTHM, AND RNA BINDING 2	GRP7, CCR2	Coding-gene
AT2G22370	MEDIATOR 18	MED18	Coding-gene
AT2G22540	SHORT VEGETATIVE PHASE	SVP	Coding-gene
AT2G22630	AGAMOUS-LIKE 17	AGL17	Coding-gene
AT2G23380	CURLY LEAF , SETDOMAIN GROUP 1	CLF, SDG1	Coding-gene
AT2G23740	SU(VAR)3-9-RELATED PROTEIN 5	SUVR5	Coding-gene
AT2G25095	MICRORNA156A	MIR156A	nocoding gene
AT2G25930	EARLY FLOWERING 3	ELF3	Coding-gene
AT2G27550	ARABIDOPSIS THALIANA CENTRORADIALIS	ATC	Coding-gene
AT2G28056	MICRORNA172A	MIR172A	nocoding gene
AT2G28550	TARGET OF EARLY ACTIVATION TAGGED 1 , RELATED TO AP2.7	TOE1, RAP2.7	Coding-gene
AT2G28830	PLANT U-BOX 12	PUB12	Coding-gene
AT2G30120	FLC EXPRESSOR	FLX	Coding-gene
AT2G30140	UDP-GLUCOSYL TRANSFERASE 87A2	UGT87A2	Coding-gene
AT2G31650	HOMOLOGUE OF TRITHORAX 1 , SET DOMAIN PROTEIN 27	ATX1, SDG27	Coding-gene
AT2G32950	CONSTITUTIVE PHOTOMORPHOGENIC 1	COP1	Coding-gene
AT2G33810	SQUAMOSA PROMOTER BINDING PROTEIN-LIKE 3	SPL3	Coding-gene
AT2G33835	FRIGIDA-ESSENTIAL 1	FES1	Coding-gene
AT2G34140	CYCLING DOF FACTOR 4	CDF4	Coding-gene
AT2G34555	GIBBERELLIN 2-OXIDASE 3	GA2ox3	Coding-gene
AT2G34720	NUCLEAR FACTOR Y SUBUNIT A4	NF-YA4	Coding-gene
AT2G34880	JUMONJI DOMAIN-CONTAINING PROTEIN 15, MATERNAL EFFECT EMBRYO ARREST 27	JMJ15, MEE27	Coding-gene
AT2G35510	SIMILAR TO RCD ONE 1	SRO1	Coding-gene
AT2G37630	ASYMMETRIC LEAVES 1	AS1	Coding-gene
AT2G38810	HISTONE H2A 8	HTA8	Coding-gene
AT2G38880	NUCLEAR FACTOR Y, SUBUNIT B1, HEME ACTIVATOR PROTEIN (YEAST) HOMOLOG 3A	NF-YB1, HAP3A	Coding-gene
AT2G39250	SCHNARCHZAPFEN	SNZ	Coding-gene
AT2G39810	EARLY IN SHORT DAYS 6, HIGH EXPRESSION OF OSMOTICALLY RESPONSIVE GENES 1	ESD6, HOS1	Coding-gene
AT2G40080	EARLY FLOWERING 4	ELF4	Coding-gene
AT2G42200	SQUAMOSA PROMOTER BINDING PROTEIN-LIKE 9	SPL9	Coding-gene
AT2G42280	FLOWERING BHLH 4, ABA-RESPONSIVE KINASE SUBSTRATE 3	FBH4, AKS3	Coding-gene
AT2G42400	VASCULAR PLANT ONE ZINC FINGER PROTEIN 2	VOZ2	Coding-gene
AT2G43010	PHYTOCHROME INTERACTING FACTOR 4	PIF4	Coding-gene
AT2G43410	FPA	FPA	Coding-gene
AT2G44150	SET DOMAIN-CONTAINING PROTEIN 7, HISTONE-LYSINE N-METHYLTRANSFERASE ASHH3	SDG7, ASSH3	Coding-gene
AT2G44680	CASEIN KINASE II BETA SUBUNIT 4	CKB4	Coding-gene
AT2G44950	HISTONE MONO-UBIQUITINATION 1	HUB1	Coding-gene
AT2G45430	AT-HOOK MOTIF NUCLEAR-LOCALIZED PROTEIN 22	AHL22	Coding-gene
AT2G45650	AGAMOUS-LIKE 6	AGL6	Coding-gene
AT2G45660	SUPPRESSOR OF OVEREXPRESSION OF CO 1 , AGAMOUS-LIKE 20	SOC1, AGL20	Coding-gene
AT2G46020	BRAHMA, CHROMATIN REMODELING 2	BRM, CHR2	Coding-gene
AT2G46260	LIGHT-RESPONSE BTB 1	LRB1	Coding-gene
AT2G46340	SPA1-RELATED 1	SPA1	Coding-gene
AT2G46790	PSEUDO-RESPONSE REGULATOR 9	PRR9	Coding-gene
AT2G46830	CIRCADIAN CLOCK ASSOCIATED 1	CCA1	Coding-gene
AT2G47700	RED AND FAR-RED INSENSITIVE 2	RFI2	Coding-gene
AT2G48160	HUA2 LIKE 2	HULK2	Coding-gene
AT3G01090	ARABIDOPSIS SNF1 KINASE HOMOLOG 10 , SNF1-RELATED PROTEIN KINASE 1.1	AKIN10, SNRK1.1	Coding-gene
AT3G01460	METHYL-CPG-BINDING DOMAIN 9	MBD9	Coding-gene
AT3G02885	GAST1 PROTEIN HOMOLOG 5	GASA5	Coding-gene
AT3G03450	RGA-LIKE PROTEIN 2	RGL2	Coding-gene
AT3G04030	MYB-RELATED PROTEIN 2	MYR2	Coding-gene
AT3G04610	FLOWERING LOCUS KH DOMAIN	FLK	Coding-gene
AT3G05120	GA INSENSITIVE DWARF 1A	GID1A	Coding-gene
AT3G07650	CONSTANS-LIKE 9	COL9	Coding-gene
AT3G10390	FLOWERING LOCUS D , REDUCED SYSTEMIC IMMUNITY 1	FLD, RSI1	Coding-gene
AT3G11435	MICRORNA172C	MIR172C	nocoding gene
AT3G11910	UBIQUITIN-SPECIFIC PROTEASE 13	UBP13	Coding-gene
AT3G12810	PHOTOPERIOD-INDEPENDENT EARLY FLOWERING 1	PIE1	Coding-gene
AT3G13682	LSD1-LIKE 2	LDL2	Coding-gene
AT3G15270	SQUAMOSA PROMOTER BINDING PROTEIN-LIKE 5	SPL5	Coding-gene
AT3G15354	SPA1-RELATED 3	SPA3	Coding-gene
AT3G18550	BRANCHED 1 , TCP DOMAIN PROTEIN 18	BRC1, TCP18	Coding-gene
AT3G18990	REDUCED VERNALIZATION RESPONSE 1	VRN1	Coding-gene
AT3G19140	DAY NEUTRAL FLOWERING	DNF	Coding-gene
AT3G20740	FERTILIZATION-INDEPENDENT ENDOSPERM 1 , FERTILIZATION INDEPENDENT SEED 3	FIE1, FIS3	Coding-gene
AT3G20810	JUMONJI 30	JMJ30	Coding-gene
AT3G22380	TIME FOR COFFEE	TIC	Coding-gene
AT3G22590	PLANT HOMOLOGOUS TO PARAFIBROMIN , CDC73	PHP, CDC73	Coding-gene
AT3G23060	BMI1C	AtBMI1C	Coding-gene
AT3G24440	VIN3-LIKE 1, VERNALIZATION 5	VIL1, VRN5	Coding-gene
AT3G26640	LIGHT-REGULATED WD 2	LWD2	Coding-gene
AT3G26744	INDUCER OF CBF EXPRESSION 1 , SCREAM	ICE1, SCRM	Coding-gene
AT3G28730	STRUCTURE SPECIFIC RECOGNITION PROTEIN 1, HIGH MOBILITY GROUP, NUCLEOSOME/CHROMATIN ASSEMBLY FACTOR D	SSRP1, HMG, NFD	Coding-gene
AT3G28910	MYB DOMAIN PROTEIN 30	MYB30	Coding-gene
AT3G33520	ACTIN-RELATED PROTEIN 6 , SUPPRESSOR OF FRIGIDA3 , EARLY IN SHORT DAYS 1	ARP6, SUF3, ESD1	Coding-gene
AT3G43190	SUCROSE SYNTHASE 4	SUS4	Coding-gene
AT3G43920	DICER-LIKE 3	DCL3	Coding-gene
AT3G44110	DNAJ HOMOLOG 3	ATJ3	Coding-gene
AT3G44680	HISTONE DEACETYLASE 9	HDA9	Coding-gene
AT3G45880	JUMONJI 32, JUMONJI DOMAIN CONTAINING 5	JMJ32, JMJD5	Coding-gene
AT3G46510	PLANT U-BOX 13	PUB13	Coding-gene
AT3G46640	LUX ARRHYTHMO, PHYTOCLOCK 1	LUX, PCL1	Coding-gene
AT3G47500	CYCLING DOF FACTOR 3	CDF3	Coding-gene
AT3G48430	RELATIVE OF EARLY FLOWERING 6 , JUMONJI DOMAIN-CONTAINING PROTEIN 12	REF6, JMJ12	Coding-gene
AT3G49600	UBIQUITIN-SPECIFIC PROTEASE 26	UBP26	Coding-gene
AT3G49660	HUMAN WDR5 HOMOLOG A	WDR5A	Coding-gene
AT3G54500	NIGHT LIGHT-INDUCIBLE AND CLOCK-REGULATED 2	LNK2	Coding-gene
AT3G54560	HISTONE H2A 11	HTA11	Coding-gene
AT3G54990	SCHLAFMUTZE	SMZ	Coding-gene
AT3G57230	AGAMOUS-LIKE 16	AGL16	Coding-gene
AT3G57300	INOSITOL REQUIRING 80	INO80	Coding-gene
AT3G57390	AGAMOUS-LIKE 18	AGL18	Coding-gene
AT3G57920	SQUAMOSA PROMOTER BINDING PROTEIN-LIKE 15	SPL15	Coding-gene
AT3G59060	PHYTOCHROME-INTERACTING FACTOR 5, PHYTOCHROME INTERACTING FACTOR 3-LIKE 6	PIF5, PIL6	Coding-gene
AT3G60250	CASEIN KINASE II BETA SUBUNIT 3	CKB3	Coding-gene
AT3G61600	LIGHT-RESPONSE BTB 2, POZ/BTB CONTAININ G-PROTEIN 1	LRB2, POB1	Coding-gene
AT3G63010	GA INSENSITIVE DWARF 1B	GID1B	Coding-gene
AT3G63070	HUA2 LIKE 3	HULK3	Coding-gene
AT4G00450	MEDIATOR 12, CENTER CITY, CRYPTIC PRECOCIOUS	MED12, CCT, CRP	Coding-gene
AT4G00650	FRIGIDA	FRI	Coding-gene
AT4G00830	LHP1-INTERACTING FACTOR	LIF2	Coding-gene
AT4G02560	LUMINIDEPENDENS	LD	Coding-gene
AT4G02780	GA REQUIRING 1	GA1	Coding-gene
AT4G03090	NODULIN HOMEOBOX	AtNDX	Coding-gene
AT4G04920	MEDIATOR 16, SENSITIVE TO FREEZING 6	MED16, SFR6	Coding-gene
AT4G08920	CRYPTOCHROME 1	CRY1	Coding-gene
AT4G09180	FLOWERING BHLH 2	FBH2	Coding-gene
AT4G10180	DE-ETIOLATED 1 , FUSCA 2	DET1, FUS2	Coding-gene
AT4G10710	SPT16	SPT16	Coding-gene
AT4G11880	XAANTAL2, AGAMOUS-LIKE 14	XAL2, AGL14	Coding-gene
AT4G14540	NUCLEAR FACTOR Y, SUBUNIT B3, HEME ACTIVATOR PROTEIN (YEAST) HOMOLOG 3C	NF-YB3, HAP3C	Coding-gene
AT4G15880	EARLY IN SHORT DAYS 4	ESD4	Coding-gene
AT4G16250	PHYTOCHROME D	PHYD	Coding-gene
AT4G16280	FCA	FCA	Coding-gene
AT4G16845	REDUCED VERNALIZATION RESPONSE 2	VRN2	Coding-gene
AT4G18130	PHYTOCHROME E	PHYE	Coding-gene
AT4G20370	TWIN SISTER OF FT	TSF	Coding-gene
AT4G20400	JUMONJI 14 , PKDM7B , JUMONJI 4	JMJ14, PKDM7B, JMJ4	Coding-gene
AT4G21200	GIBBERELLIN 2-OXIDASE 8	GA2ox8	Coding-gene
AT4G22140	EARLY BOLTING IN SHORT DAYS	EBS	Coding-gene
AT4G22950	AGAMOUS-LIKE 19	AGL19	Coding-gene
AT4G23100	CADMIUM SENSITIVE 2 , ROOT MERISTEMLESS 1 , GLUTAMATE-CYSTEINE LIGASE	CAD2, RML1, GSH1	Coding-gene
AT4G24540	AGAMOUS-LIKE 24	AGL24	Coding-gene
AT4G24620	PHOSPHOGLUCOSE ISOMERASE 1	PGI1	Coding-gene
AT4G24680	MODIFIER OF SNC1	MOS1	Coding-gene
AT4G25420	GIBBERELLIN 20-OXIDASE 1	GA20ox1	Coding-gene
AT4G25530	FLOWERING WAGENINGEN, HOMEODOMAIN GLABROUS 6	FWA, HDG6	Coding-gene
AT4G26440	WRKY DNA-BINDING PROTEIN 34 , MICROSPORE-SPECIFIC PROMOTER 3	WRKY34, MSP3	Coding-gene
AT4G28190	ULTRAPETALA1	ULT1	Coding-gene
AT4G29130	HEXOKINASE 1, GLUCOSE INSENSITIVE 2	HXK1, GIN2	Coding-gene
AT4G29830	VERNALIZATION INDEPENDENCE 3 , ARABIDOPSIS THALIANA HOMOLOG OF YEAST SKI8	VIP3, SKI8	Coding-gene
AT4G30200	VIN3-LIKE 2, VERNALIZATION5/VIN3-LIKE 1	VIL2, VEL1	Coding-gene
AT4G30972	MICRORNA156B	MIR156B	nocoding gene
AT4G31120	SHK1 BINDING PROTEIN 1 , PROTEIN ARGININE METHYLTRANSFERASE 5	SKB1, PRMT5	Coding-gene
AT4G31877	MICRORNA156C	MIR156C	nocoding gene
AT4G32980	HOMEOBOX GENE 1	ATH1	Coding-gene
AT4G34530	CRYPTOCHROME-INTERACTING BASIC-HELIX-LOOP-HELIX 1	CIB1	Coding-gene
AT4G35900	FD	FD	Coding-gene
AT4G36920	APETALA2	AP2	Coding-gene
AT4G37280	MORF RELATED GENE1	MRG1	Coding-gene
AT4G38680	COLD SHOCK PROTEIN 2, GLYCINE RICH PROTEIN 2	CSP2, GRP2	Coding-gene
AT4G38960	B-BOX DOMAIN PROTEIN 19	BBX19	Coding-gene
AT4G39100	SHORT LIFE1 , SHORT LIFE	SHL1, SHL	Coding-gene
AT4G40060	HOMEOBOX PROTEIN 16 , ARABIDOPSIS THALIANA HOMEOBOX PROTEIN 16	HB16, ATHB16	Coding-gene
AT5G02810	PSEUDO-RESPONSE REGULATOR 7	PRR7	Coding-gene
AT5G03840	TERMINAL FLOWER1	TFL1	Coding-gene
AT5G04240	EARLY FLOWERING 6	ELF6	Coding-gene
AT5G04275	MICRORNA172B	MIR172B	nocoding gene
AT5G06170	SUCROSE-PROTON SYMPORTER 9	SUC9	Coding-gene
AT5G06600	UBIQUITIN-SPECIFIC PROTEASE 12	UBP12	Coding-gene
AT5G06850	FT-INTERACTING PROTEIN 1	FTIP1	Coding-gene
AT5G07200	GIBBERELLIN 20-OXIDASE 3	GA20OX3	Coding-gene
AT5G09740	HISTONE ACETYLTRANSFERASE OF THE MYST FAMILY 2, HISTONE ACETYLTRANSFERASE OF THE GNAT/MYST SUPERFAMILY 5, HISTONE ACETYLTRANSFERASE OF THE CBP FAMILY 11	HAM2, HAG5, HAC11	Coding-gene
AT5G10140	FLOWERING LOCUS C, AGAMOUS-LIKE 25, FLOWERING LOCUS F	FLC, AGL25, FLF	Coding-gene
AT5G10945	MICRORNA156D	MIR156D	nocoding gene
AT5G11530	EMBRYONIC FLOWER 1	EMF1	Coding-gene
AT5G11977	MICRORNA156E	MIR156E	nocoding gene
AT5G12840	NUCLEAR FACTOR Y SUBUNIT A1, HEME ACTIVATOR PROTEIN (YEAST) HOMOLOG 2A	NF-YA1, HAP2B	Coding-gene
AT5G13480	FY	FY	Coding-gene
AT5G13790	AGAMOUS-LIKE 15	AGL15	Coding-gene
AT5G14170	BAF60, CHC1	BAF60, CHC1	Coding-gene
AT5G15840	CONSTANS	CO	Coding-gene
AT5G16320	FRIGIDA LIKE 1, SUPPRESSOR OF FRI 8	FRL1, SUF8	Coding-gene
AT5G17490	RGA-LIKE PROTEIN 3	RGL3	Coding-gene
AT5G17690	TERMINAL FLOWER 2, LIKE HETEROCHROMATIN PROTEIN 1	TFL2, LHP1	Coding-gene
AT5G18240	MYB-RELATED PROTEIN 1	MYR1	Coding-gene
AT5G20320	DICER-LIKE 4	DCL4	Coding-gene
AT5G23150	ENHANCER OF AG-4 2	HUA2	Coding-gene
AT5G23730	REPRESSOR OF UV-B PHOTOMORPHOGENESIS 2, EARLY FLOWERING BY OVEREXPRESSION 2	RUP2, EFO2	Coding-gene
AT5G24470	PSEUDO-RESPONSE REGULATOR 5	PRR5	Coding-gene
AT5G24860	FLOWERING PROMOTING FACTOR 1	FPF1	Coding-gene
AT5G26147	MICRORNA156F	MIR156F	nocoding gene
AT5G27320	GA INSENSITIVE DWARF 1C	GID1C	Coding-gene
AT5G35840	PHYTOCHROME C	PHYC	Coding-gene
AT5G35910	AtRRP6L2	RRP6L2	Coding-gene
AT5G37055	SERRATED LEAVES AND EARLY FLOWERING, ATSWC6	SEF, SWC6	Coding-gene
AT5G37260	REVEILLE 2, CIRCADIAN 1	RVE2, CIR1	Coding-gene
AT5G39550	VARIANT IN METHYLATION 3, ORTHRUS 1	VIM3, ORTH1	Coding-gene
AT5G39660	CYCLING DOF FACTOR 2	CDF2	Coding-gene
AT5G40490	HLP1	HLP1	Coding-gene
AT5G42400	ARABIDOPSIS TRITHORAX-RELATED 7 , SET DOMAIN PROTEIN 25	ATXR7, SDG25	Coding-gene
AT5G44160	INDETERMINATE DOMAIN 8, NUTCRACKER	IDD8, NUC	Coding-gene
AT5G44190	GOLDEN2-LIKE 2	GLK2	Coding-gene
AT5G44200	CAP-BINDING PROTEIN 20	CBP20	Coding-gene
AT5G45600	HOMOLOG OF YEAST YAF9 A, TBP-ASSOCIATED FACTOR 14B, GLIOMAS 41	YAF9A, TAF14B, GAS41	Coding-gene
AT5G46210	CULLIN 4	CUL4	Coding-gene
AT5G47640	NUCLEAR FACTOR Y, SUBUNIT B2 , HEME ACTIVATOR PROTEIN (YEAST) HOMOLOG 3B	NF-YB2, HAP3B	Coding-gene
AT5G48300	ADP GLUCOSE PYROPHOSPHORYLASE 1 , ADP-GLUCOSE PYROPHOSPHORYLASE SMALL SUBUNIT 1	ADG1, APS1	Coding-gene
AT5G48560	CRYPTOCHROME-INTERACTING BASIC-HELIX-LOOP-HELIX 2	CIB2	Coding-gene
AT5G48890	LATE FLOWERING	LATE	Coding-gene
AT5G49020	PROTEIN ARGININE METHYLTRANSFERASE 4A	PRMT4A	Coding-gene
AT5G51230	EMBRYONIC FLOWER 2, CYTOKININ RESISTANT 1	EMF2, CYR1	Coding-gene
AT5G51810	GIBBERELLIN 20-OXIDASE 2	GA20ox2	Coding-gene
AT5G51820	PHOSPHOGLUCOMUTASE	PGM1	Coding-gene
AT5G55835	MICRORNA156H	MIR156H	nocoding gene
AT5G57360	ZEITLUPE	ZTL	Coding-gene
AT5G57380	VERNALIZATION INSENSITIVE 3	VIN3	Coding-gene
AT5G57660	CONSTANS-LIKE 5	COL5	Coding-gene
AT5G58230	MULTICOPY SUPRESSOR OF IRA1	MSI1	Coding-gene
AT5G59560	SENSITIVITY TO RED LIGHT REDUCED 1	SRR1	Coding-gene
AT5G60100	PSEUDO-RESPONSE REGULATOR 3	PRR3	Coding-gene
AT5G60120	TARGET OF EARLY ACTIVATION TAGGED 2	TOE2	Coding-gene
AT5G60410	ATSIZ1	SIZ1	Coding-gene
AT5G60910	FRUITFULL, AGAMOUS-LIKE 8	FUL, AGL8	Coding-gene
AT5G61060	HISTONE DEACETYLASE 5	HDA5	Coding-gene
AT5G61150	VERNALIZATION INDEPENDENCE 4	VIP4	Coding-gene
AT5G61380	TIMING OF CAB EXPRESSION 1	TOC1	Coding-gene
AT5G61850	LEAFY	LFY	Coding-gene
AT5G61920	FLX-LIKE 4, FLOWERING LOCUS C EXPRESSOR-LIKE 4	FLX4, FLL4	Coding-gene
AT5G62040	BROTHER OF FT	BFT	Coding-gene
AT5G62430	CYCLING DOF FACTOR 1	CDF1	Coding-gene
AT5G63110	HISTONE DEACETYLASE 6, RNA-MEDIATED TRANSCRIPTIONAL SILENCING 1	HDA6, RTS1	Coding-gene
AT5G63470	NUCLEAR FACTOR Y, SUBUNIT C4	NF-YC4	Coding-gene
AT5G63960	GIGANTEA SUPPRESSOR 5, EMBRYO DEFECTIVE 2780	GIS5, EMB2780	Coding-gene
AT5G64170	NIGHT LIGHT-INDUCIBLE AND CLOCK-REGULATED 1	LNK1	Coding-gene
AT5G64610	HISTONE ACETYLTRANSFERASE OF THE MYST FAMILY 1	HAM1	Coding-gene
AT5G64960	CYCLIN-DEPENDENT KINASE C;2	CDKC;2	Coding-gene
AT5G65050	MADS AFFECTING FLOWERING 2 , AGAMOUS-LIKE 31	MAF2, AGL31	Coding-gene
AT5G65060	MADS AFFECTING FLOWERING 3 , AGAMOUS-LIKE 70	MAF3, AGL70	Coding-gene
AT5G65070	MADS AFFECTING FLOWERING 4 , AGAMOUS-LIKE 69	MAF4, AGL69	Coding-gene
AT5G65080	MADS AFFECTING FLOWERING 5 , AGAMOUS-LIKE 68	MAF5, AGL68	Coding-gene
AT5G67180	TARGET OF EARLY ACTIVATION TAGGED 3	TOE3	Coding-gene

## Sheet: Table S2
Table S2 Domains of flowering-time genes analyzed in A. thaliana
Gene ID	domain (s)	domain name (s)
AT1G01040	Ribonuclease_3	Ribonuclease III domain
AT1G01060	Myb_DNA-binding	Myb-like DNA-binding domain
AT1G02400	2OG-FeII_Oxy	2OG-Fe(II) oxygenase superfamily
AT1G02740	MRG	MRG
AT1G04400	FAD_binding_7	FAD binding domain of DNA photolyase
AT1G05830	PWWP/SET/zf-HIT/zf-HC5HC2H_2	PWWP domain/SET domain/HIT zinc finger/PHD-zinc-finger like domain
AT1G06040	zf-B_box	B-box zinc finger
AT1G08260	DNA_pol_B/DUF1744	DNA polymerase family B/Domain of unknown function (DUF1744)
AT1G08970	Histone/CBFD_NFYB_HMF	Core histone H2A/H2B/H3/H4/Histone-like transcription factor (CBF/NF-Y) and archaeal histone
AT1G09570	PHY	Phytochrome region
AT1G10120	HLH	Helix-loop-helix DNA-binding domain
AT1G10570	Peptidase_C48	Ulp1 protease family, C-terminal catalytic domain
AT1G12910	WD40	WD domain, G-beta repeat
AT1G14400	UQ_con	Ubiquitin-conjugating enzyme
AT1G14920	GRAS	GRAS domain family
AT1G15550	2OG-FeII_Oxy	2OG-Fe(II) oxygenase superfamily
AT1G15750	WD40/CAF1C_H4-bd	WD domain, G-beta repeat/Histone-binding protein RBBP4 or subunit C of CAF1 complex
AT1G17760	Suf	Suppressor of forked protein (Suf)
AT1G18450	Actin	Actin
AT1G19330	SAP30_Sin3_bdg	Sin3 binding region of histone deacetylase complex subunit SAP30
AT1G25540	Med25_VWA	Mediator complex subunit 25 von Willebrand factor type A
AT1G25560	B3/AP2	B3 DNA binding domain/AP2 domain
AT1G26260	HLH	Helix-loop-helix DNA-binding domain
AT1G26830	Cullin	Cullin family
AT1G30040	2OG-FeII_Oxy	2OG-Fe(II) oxygenase superfamily
AT1G31814	Frigida	Frigida-like protein
AT1G32230	RST	RCD1-SRO-TAF4 (RST) plant domain
AT1G35460	HLH	Helix-loop-helix DNA-binding domain
AT1G47990	2OG-FeII_Oxy	2OG-Fe(II) oxygenase superfamily
AT1G50700	Pkinase	Protein kinase domain
AT1G50960	2OG-FeII_Oxy	2OG-Fe(II) oxygenase superfamily
AT1G51140	HLH	Helix-loop-helix DNA-binding domain
AT1G51450	SPRY	SPRY domain
AT1G52740	Histone	Core histone H2A/H2B/H3/H4
AT1G53090	Pkinase/WD40	WD domain, G-beta repeat/Protein kinase domain
AT1G53160	SBP	SBP domain
AT1G54440	DNA_pol_A_exo1	3'-5' exonuclease
AT1G54830	CBFD_NFYB_HMF	Histone-like transcription factor (CBF/NF-Y) and archaeal histone
AT1G55250	zf-C3HC4_2/zf-C3HC4_3	Zinc finger, C3HC4 type (RING finger)
AT1G55325	Med13_C	Mediator complex subunit 13 C-terminal
AT1G57820	zf-C3HC4_2/zf-C3HC4_3/zf-RING_2/SAD_SRA	Zinc finger, C3HC4 type (RING finger)/SAD_SRA domain
AT1G60220	Peptidase_C48	Ulp1 protease family, C-terminal catalytic domain
AT1G61040	Plus-3	Plus-3 domain
AT1G62830	Amino_oxidase	Flavin containing amine oxidoreductase
AT1G65480	PBP	Phosphatidylethanolamine-binding protein
AT1G66050	SAD_SRA	SAD/SRA domain
AT1G66350	GRAS	GRAS domain family
AT1G66650	Sina	Seven in absentia protein family
AT1G68050	Kelch_4	Galactose oxidase, central domain
AT1G68840	B3/AP2	B3 DNA binding domain/AP2 domain
AT1G69120	K-box/SRF-TF	K-box region/SRF-type transcription factor (DNA-binding and dimerisation domain)
AT1G69570	zf-Dof	Dof domain, zinc finger
AT1G71800	RRM_1	RNA recognition motif. (a.k.a. RRM, RBD, or RNP domain)
AT1G75060	SAP30_Sin3_bdg	Sin3 binding region of histone deacetylase complex subunit SAP30
AT1G76710	SET	SET domain
AT1G77080	K-box/SRF-TF	K-box region/SRF-type transcription factor (DNA-binding and dimerisation domain)
AT1G77300	SET	SET domain
AT1G78440	2OG-FeII_Oxy	2OG-Fe(II) oxygenase superfamily
AT1G78580	Glyco_transf_20	Glycosyltransferase family 20
AT1G79430	Myb_DNA-binding/Myb_CC_LHEQLE	Myb_DNA-binding/MYB-CC type transfactor, LHEQLE motif
AT1G79460	Terpene_synth/Terpene_synth_C	Terpene synthase, N-terminal domain/Terpene synthase family, metal binding domain
AT1G79730	Paf1	Paf1
AT1G80070	PROCN	PROCN (NUC071) domain
AT1G80340	2OG-FeII_Oxy	2OG-Fe(II) oxygenase superfamily
AT2G01570	GRAS	GRAS domain family
AT2G02760	UQ_con	Ubiquitin-conjugating enzyme
AT2G03500	Myb_DNA-binding	Myb-like DNA-binding domain
AT2G06210	TPR_1	Tetratricopeptide repeat
AT2G13540	MIF4G_like	MIF4G like
AT2G17290	Pkinase	Protein kinase domain
AT2G17770	bZIP_1	bZIP transcription factor
AT2G18790	PHY	Phytochrome region
AT2G18880	PHD_Oberon	PHD - plant homeodomain finger protein
AT2G18915	Kelch_4	Galactose oxidase, central domain
AT2G19520	WD40	WD domain, G-beta repeat
AT2G20570	Myb_DNA-binding	Myb-like DNA-binding domain
AT2G21070	Methyltransf_10	Protein of unknown function (DUF890)
AT2G21660	RRM_1	RNA recognition motif. (a.k.a. RRM, RBD, or RNP domain)
AT2G22370	Med18	Med18 protein
AT2G22540	K-box/SRF-TF	K-box region/SRF-type transcription factor (DNA-binding and dimerisation domain)
AT2G22630	K-box/SRF-TF	K-box region/SRF-type transcription factor (DNA-binding and dimerisation domain)
AT2G23380	SET	SET domain
AT2G23740	SET	SET domain
AT2G27550	PBP	Phosphatidylethanolamine-binding protein
AT2G28550	AP2	AP2 domain
AT2G28830	Ribosomal_L16	Ribosomal protein L16p/L10e
AT2G30140	UDPGT	UDP-glucoronosyl and UDP-glucosyl transferase
AT2G31650	PWWP/SET/zf-HC5HC2H_2	PWWP domain/SET domain/PHD-zinc-finger like domain
AT2G32950	zf-C3HC4_2/zf-C3HC4_3/zf-RING_2/WD40	Zinc finger, C3HC4 type (RING finger)/Ring finger domain/WD domain, G-beta repeat
AT2G33810	SBP	SBP domain
AT2G33835	zf-CCCH	Zinc finger C-x8-C-x5-C-x3-H type (and similar)
AT2G34140	zf-Dof	Dof domain, zinc finger
AT2G34555	2OG-FeII_Oxy	2OG-Fe(II) oxygenase superfamily
AT2G34720	CBFB_NFYA	CCAAT-binding transcription factor (CBF-B/NF-YA) subunit B
AT2G34880	JmjC	JmjC domain, hydroxylase
AT2G35510	RST	RCD1-SRO-TAF4 (RST) plant domain
AT2G37630	Myb_DNA-binding	Myb-like DNA-binding domain
AT2G38810	Histone	Core histone H2A/H2B/H3/H4
AT2G38880	CBFD_NFYB_HMF	Histone-like transcription factor (CBF/NF-Y) and archaeal histone
AT2G39250	AP2	AP2 domain
AT2G39810	zf-C3HC4_3/ELYS	Zinc finger, C3HC4 type (RING finger)/Nuclear pore complex assembly
AT2G40080	DUF1313	Protein of unknown function (DUF1313)
AT2G42200	SBP	SBP domain
AT2G42280	HLH	Helix-loop-helix DNA-binding domain
AT2G43010	HLH	Helix-loop-helix DNA-binding domain
AT2G43410	RRM_1	RNA recognition motif. (a.k.a. RRM, RBD, or RNP domain)
AT2G44150	SET	SET domain
AT2G44680	CK_II_beta	Casein kinase II regulatory subunit
AT2G44950	zf-C3HC4_2/zf-C3HC4_3	Zinc finger, C3HC4 type (RING finger)
AT2G45430	DUF296	Domain of unknown function (DUF296)
AT2G45650	K-box/SRF-TF	K-box region/SRF-type transcription factor (DNA-binding and dimerisation domain)
AT2G45660	K-box/SRF-TF	K-box region/SRF-type transcription factor (DNA-binding and dimerisation domain)
AT2G46020	SNF2_N	SNF2 family N-terminal domain
AT2G46260	BTB	BTB/POZ domain
AT2G46340	Pkinase/WD40	WD domain, G-beta repeat/Protein kinase domain
AT2G46790	CBFD_NFYB_HMF/Response_reg	Histone-like transcription factor (CBF/NF-Y) and archaeal histone/Response regulator receiver domain
AT2G46830	Myb_DNA-binding	Myb-like DNA-binding domain
AT2G47700	zf-C3HC4_2/zf-RING_2	Zinc finger, C3HC4 type (RING finger)/Ring finger domain
AT2G48160	PWWP	PWWP domain
AT3G01090	Pkinase	Protein kinase domain
AT3G01460	MBD	Methyl-CpG binding domain
AT3G02885	GASA	Gibberellin regulated protein
AT3G03450	GRAS	GRAS domain family
AT3G04030	Myb_DNA-binding/Myb_CC_LHEQLE	Myb_DNA-binding/MYB-CC type transfactor, LHEQLE motif
AT3G04610	KH_1	KH domain
AT3G05120	Abhydrolase_3	alpha/beta hydrolase fold
AT3G07650	zf-B_box/CCT	B-box zinc finger/CCT motif
AT3G10390	Amino_oxidase	Flavin containing amine oxidoreductase
AT3G11910	UCH/USP7_ICP0_bdg	Ubiquitin carboxyl-terminal hydrolase/ICP0-binding domain of Ubiquitin-specific protease 7
AT3G12810	SNF2_N	SNF2 family N-terminal domain
AT3G13682	Amino_oxidase	Flavin containing amine oxidoreductase
AT3G15270	SBP	SBP domain
AT3G15354	Pkinase/WD40	WD domain, G-beta repeat/Protein kinase domain
AT3G18550	TCP	TCP family transcription factor
AT3G18990	B3	B3 DNA binding domain
AT3G19140	zf-C3HC4_2/zf-RING_2	Zinc finger, C3HC4 type (RING finger)/Ring finger domain
AT3G20740	WD40	WD domain, G-beta repeat
AT3G20810	Cupin_8	Cupin-like domain
AT3G22590	CDC73_C	RNA pol II accessory factor, Cdc73 family, C-terminal
AT3G23060	zf-C3HC4_3/zf-C3HC4_2/zf-RING_2	Zinc finger, C3HC4 type (RING finger)/Ring finger domain
AT3G24440	PHD_Oberon	PHD - plant homeodomain finger protein
AT3G26640	WD40	WD domain, G-beta repeat
AT3G26744	HLH	Helix-loop-helix DNA-binding domain
AT3G28730	SSrecog	Structure-specific recognition protein (SSRP1)
AT3G28910	Myb_DNA-binding	Myb-like DNA-binding domain
AT3G33520	Actin	Actin
AT3G43190	Sucrose_synth	Sucrose synthase
AT3G43920	Ribonuclease_3	Ribonuclease III domain
AT3G44110	DnaJ_C	DnaJ C terminal domain
AT3G44680	Hist_deacetyl	Histone deacetylase domain
AT3G45880	JmjC/Cupin_8	JmjC domain, hydroxylase/Cupin-like domain
AT3G46510	Arm	Armadillo/beta-catenin-like repeat
AT3G46640	Myb_DNA-binding	Myb-like DNA-binding domain
AT3G47500	zf-Dof	Dof domain, zinc finger
AT3G48430	JmjC	JmjC domain, hydroxylase
AT3G49600	UCH	Ubiquitin carboxyl-terminal hydrolase
AT3G49660	WD40	WD domain, G-beta repeat
AT3G54560	Histone	Core histone H2A/H2B/H3/H4
AT3G54990	AP2	AP2 domain
AT3G57230	K-box/SRF-TF	K-box region/SRF-type transcription factor (DNA-binding and dimerisation domain)
AT3G57300	SNF2_N	SNF2 family N-terminal domain
AT3G57390	K-box/SRF-TF	K-box region/SRF-type transcription factor (DNA-binding and dimerisation domain)
AT3G57920	SBP	SBP domain
AT3G59060	HLH	Helix-loop-helix DNA-binding domain
AT3G60250	CK_II_beta	Casein kinase II regulatory subunit
AT3G61600	BTB	BTB/POZ domain
AT3G63010	Abhydrolase_3	alpha/beta hydrolase fold
AT3G63070	PWWP	PWWP domain
AT4G00450	Med12	Transcription mediator complex subunit Med12
AT4G00650	Frigida	Frigida-like protein
AT4G00830	RRM_1	RNA recognition motif. (a.k.a. RRM, RBD, or RNP domain)
AT4G02780	Terpene_synth/Terpene_synth_C	Terpene synthase, N-terminal domain/Terpene synthase family, metal binding domain
AT4G08920	FAD_binding_7	FAD binding domain of DNA photolyase
AT4G09180	HLH	Helix-loop-helix DNA-binding domain
AT4G10180	Det1	De-etiolated protein 1 Det1
AT4G10710	SPT16	FACT complex subunit (SPT16/CDC68)
AT4G11880	K-box/SRF-TF	K-box region/SRF-type transcription factor (DNA-binding and dimerisation domain)
AT4G14540	Histone/CBFD_NFYB_HMF	Core histone H2A/H2B/H3/H4/Histone-like transcription factor (CBF/NF-Y) and archaeal histone
AT4G15880	Peptidase_C48	Ulp1 protease family, C-terminal catalytic domain
AT4G16250	PHY	Phytochrome region
AT4G16280	RRM_1/WW	WW domain/RNA recognition motif. (a.k.a. RRM, RBD, or RNP domain)
AT4G16845	VEFS-Box	VEFS-Box of polycomb protein
AT4G18130	PHY	Phytochrome region
AT4G20370	PBP	Phosphatidylethanolamine-binding protein
AT4G20400	JmjC	JmjC domain, hydroxylase
AT4G21200	2OG-FeII_Oxy	2OG-Fe(II) oxygenase superfamily
AT4G22140	BAH	BAH domain
AT4G22950	K-box/SRF-TF	K-box region/SRF-type transcription factor (DNA-binding and dimerisation domain)
AT4G23100	GCS2	Glutamate-cysteine ligase family 2(GCS2)
AT4G24540	K-box/SRF-TF	K-box region/SRF-type transcription factor (DNA-binding and dimerisation domain)
AT4G24620	PGI	Phosphoglucose isomerase
AT4G24680	BAT2_N	BAT2 N-terminus
AT4G25420	2OG-FeII_Oxy	2OG-Fe(II) oxygenase superfamily
AT4G25530	START	START domain
AT4G26440	WRKY	WRKY DNA -binding domain
AT4G28190	SAND	SAND domain
AT4G29130	Hexokinase_2	Hexokinase
AT4G29830	WD40	WD domain, G-beta repeat
AT4G30200	PHD_Oberon	PHD - plant homeodomain finger protein
AT4G31120	PRMT5_TIM	PRMT5 TIM barrel domain
AT4G32980	POX	Associated with HOX
AT4G34530	HLH	Helix-loop-helix DNA-binding domain
AT4G35900	bZIP_1	bZIP transcription factor
AT4G36920	AP2	AP2 domain
AT4G37280	MRG	MRG
AT4G38680	CSD	'Cold-shock' DNA-binding domain
AT4G38960	zf-B_box	B-box zinc finger
AT4G39100	BAH	BAH domain
AT4G40060	HALZ	Homeobox associated leucine zipper
AT5G02810	CCT/Response_reg	CCT motif/Response regulator receiver domain
AT5G03840	PBP	Phosphatidylethanolamine-binding protein
AT5G04240	JmjC	JmjC domain, hydroxylase
AT5G06170	MFS_1	Major Facilitator Superfamily
AT5G06600	UCH/USP7_ICP0_bdg	Ubiquitin carboxyl-terminal hydrolase/ICP0-binding domain of Ubiquitin-specific protease 7
AT5G06850	PRT_C	Plant phosphoribosyltransferase C-terminal
AT5G07200	2OG-FeII_Oxy	2OG-Fe(II) oxygenase superfamily
AT5G09740	MOZ_SAS	MOZ/SAS family
AT5G10140	K-box/SRF-TF	K-box region/SRF-type transcription factor (DNA-binding and dimerisation domain)
AT5G12840	CBFB_NFYA	CCAAT-binding transcription factor (CBF-B/NF-YA) subunit B
AT5G13480	WD40	WD domain, G-beta repeat
AT5G13790	K-box/SRF-TF	K-box region/SRF-type transcription factor (DNA-binding and dimerisation domain)
AT5G14170	SWIB	SWIB/MDM2 domain
AT5G15840	zf-B_box/CCT	B-box zinc finger/CCT motif
AT5G16320	Frigida	Frigida-like protein
AT5G17490	GRAS	GRAS domain family
AT5G17690	Chromo	Chromo (CHRromatin Organisation MOdifier) domain
AT5G18240	Myb_DNA-binding/Myb_CC_LHEQLE	Myb_DNA-binding/MYB-CC type transfactor, LHEQLE motif
AT5G20320	Ribonuclease_3	Ribonuclease III domain
AT5G23150	PWWP	PWWP domain
AT5G23730	WD40	WD domain, G-beta repeat
AT5G24470	CCT/Response_reg	CCT motif/Response regulator receiver domain
AT5G27320	Abhydrolase_3	alpha/beta hydrolase fold
AT5G35840	PHY	Phytochrome region
AT5G35910	DNA_pol_A_exo1	3'-5' exonuclease
AT5G37055	zf-HIT	HIT zinc finger
AT5G37260	Myb_DNA-binding	Myb-like DNA-binding domain
AT5G39550	SAD_SRA	SAD/SRA domain
AT5G39660	zf-Dof	Dof domain, zinc finger
AT5G40490	RRM_1	RNA recognition motif. (a.k.a. RRM, RBD, or RNP domain)
AT5G42400	SET	SET domain
AT5G44190	Myb_DNA-binding	Myb-like DNA-binding domain
AT5G44200	RRM_1	RNA recognition motif. (a.k.a. RRM, RBD, or RNP domain)
AT5G45600	YEATS	YEATS family
AT5G46210	Cullin	Cullin family
AT5G47640	Histone/CBFD_NFYB_HMF	Core histone H2A/H2B/H3/H4/Histone-like transcription factor (CBF/NF-Y) and archaeal histone
AT5G48300	NTP_transferase	Nucleotidyl transferase
AT5G48560	HLH	Helix-loop-helix DNA-binding domain
AT5G49020	PrmA	Ribosomal protein L11 methyltransferase (PrmA)
AT5G51230	VEFS-Box	VEFS-Box of polycomb protein
AT5G51810	2OG-FeII_Oxy	2OG-Fe(II) oxygenase superfamily
AT5G51820	PGM_PMM_I	Phosphoglucomutase/phosphomannomutase, alpha/beta/alpha domain I
AT5G57360	Kelch_4	Galactose oxidase, central domain
AT5G57380	PHD_Oberon	PHD - plant homeodomain finger protein
AT5G57660	zf-B_box/CCT	B-box zinc finger/CCT motif
AT5G58230	CAF1C_H4-bd	Histone-binding protein RBBP4 or subunit C of CAF1 complex
AT5G59560	SRR1	SRR1
AT5G60100	CCT/Response_reg	CCT motif/Response regulator receiver domain
AT5G60120	AP2	AP2 domain
AT5G60410	zf-MIZ	MIZ/SP-RING zinc finger
AT5G60910	K-box/SRF-TF	K-box region/SRF-type transcription factor (DNA-binding and dimerisation domain)
AT5G61060	Hist_deacetyl	Histone deacetylase domain
AT5G61150	Leo1	Leo1-like protein
AT5G61380	CCT/Response_reg	CCT motif/Response regulator receiver domain
AT5G61850	C_LFY_FLO	DNA Binding Domain (C-terminal) Leafy/Floricaula
AT5G62040	PBP	Phosphatidylethanolamine-binding protein
AT5G62430	zf-Dof	Dof domain, zinc finger
AT5G63110	Hist_deacetyl	Histone deacetylase domain
AT5G63470	Histone/CBFD_NFYB_HMF	Core histone H2A/H2B/H3/H4/Histone-like transcription factor (CBF/NF-Y) and archaeal histone
AT5G63960	DNA_pol_B	DNA polymerase family B
AT5G64610	MOZ_SAS	MOZ/SAS family
AT5G64960	Pkinase	Protein kinase domain
AT5G65050	K-box/SRF-TF	K-box region/SRF-type transcription factor (DNA-binding and dimerisation domain)
AT5G65060	K-box/SRF-TF	K-box region/SRF-type transcription factor (DNA-binding and dimerisation domain)
AT5G65070	K-box/SRF-TF	K-box region/SRF-type transcription factor (DNA-binding and dimerisation domain)
AT5G65080	K-box/SRF-TF	K-box region/SRF-type transcription factor (DNA-binding and dimerisation domain)
AT5G67180	AP2	AP2 domain
AT1G04870
AT1G22770
AT1G28520
AT1G30970
AT1G72390
AT2G25930
AT2G30120
AT2G42400
AT3G22380
AT3G54500
AT4G02560
AT4G03090
AT4G04920
AT5G11530
AT5G24860
AT5G44160
AT5G48890
AT5G61920
AT5G64170

## Sheet: Table S3
Table S3 Flowering-time genes identified in B. napus
Gene ID	Orthologues in Arabidopsis	Name (s)	E-value	Identify (%)	Domain (s)	Pathway (s)	Method (s)
BnaA08g27130D	AT1G02400	GA2ox6	0	99	2OG-FeII_Oxy	hormones	HMMER and BLASTP
BnaA10g01100D	AT1G02400	GA2ox6	0	99	2OG-FeII_Oxy	hormones	HMMER and BLASTP
BnaC04g02480D	AT1G02400	GA2ox6	0	99	2OG-FeII_Oxy	hormones	HMMER and BLASTP
BnaC05g01200D	AT1G02400	GA2ox6	0	99	2OG-FeII_Oxy	hormones	HMMER and BLASTP
BnaA06g10250D	AT1G15550	GA3ox1	0	100	2OG-FeII_Oxy	hormones	HMMER and BLASTP
BnaA09g57140D	AT1G15550	GA3ox1	0	100	2OG-FeII_Oxy	hormones	HMMER and BLASTP
BnaC05g11920D	AT1G15550	GA3ox1	0	100	2OG-FeII_Oxy	hormones	HMMER and BLASTP
BnaC08g38810D	AT1G15550	GA3ox1	0	100	2OG-FeII_Oxy	hormones	HMMER and BLASTP
BnaA07g07480D	AT1G30040	GA2ox2	0	100	2OG-FeII_Oxy	hormones	HMMER and BLASTP
BnaA08g17610D	AT1G30040	GA2ox2	0	98	2OG-FeII_Oxy	hormones	HMMER and BLASTP
BnaA09g26500D	AT1G30040	GA2ox2	0	99	2OG-FeII_Oxy	hormones	HMMER and BLASTP
BnaC03g59610D	AT1G30040	GA2ox2	0	100	2OG-FeII_Oxy	hormones	HMMER and BLASTP
BnaC05g23000D	AT1G30040	GA2ox2	0	99	2OG-FeII_Oxy	hormones	HMMER and BLASTP
BnaC07g09260D	AT1G30040	GA2ox2	0	100	2OG-FeII_Oxy	hormones	HMMER and BLASTP
BnaA05g17600D	AT1G47990	GA2ox4	0	98	2OG-FeII_Oxy	hormones	HMMER and BLASTP
BnaAnng21090D	AT1G47990	GA2ox4	0	98	2OG-FeII_Oxy	hormones	HMMER and BLASTP
BnaC05g27020D	AT1G50960	GA2ox7	4e-149	100	2OG-FeII_Oxy	hormones	HMMER and BLASTP
BnaA02g18900D	AT1G78440	GA2ox1	0	99	2OG-FeII_Oxy	hormones	HMMER and BLASTP
BnaA07g39200D	AT1G78440	GA2ox1	0	100	2OG-FeII_Oxy	hormones	HMMER and BLASTP
BnaA07g39210D	AT1G78440	GA2ox1	3e-177	98	2OG-FeII_Oxy	hormones	HMMER and BLASTP
BnaC03g21150D	AT1G78440	GA2ox1	4e-178	99	2OG-FeII_Oxy	hormones	HMMER and BLASTP
BnaC03g21160D	AT1G78440	GA2ox1	7e-74	75	2OG-FeII_Oxy	hormones	HMMER and BLASTP
BnaC06g38910D	AT1G78440	GA2ox1	0	98	2OG-FeII_Oxy	hormones	HMMER and BLASTP
BnaCnng35770D	AT1G78440	GA2ox1	0	99	2OG-FeII_Oxy	hormones	HMMER and BLASTP
BnaA02g19810D	AT1G80340	GA3ox2	0	98	2OG-FeII_Oxy	hormones	HMMER and BLASTP
BnaA07g35710D	AT1G80340	GA3ox2	1e-42	92	2OG-FeII_Oxy	hormones	HMMER and BLASTP
BnaC02g23180D	AT1G80340	GA3ox2	0	98	2OG-FeII_Oxy	hormones	HMMER and BLASTP
BnaC06g40640D	AT1G80340	GA3ox2	3e-74	94	2OG-FeII_Oxy	hormones	HMMER and BLASTP
BnaA03g15880D	AT2G34555	GA2ox3	0	99	2OG-FeII_Oxy	hormones	HMMER and BLASTP
BnaA04g20250D	AT2G34555	GA2ox3	5e-156	100	2OG-FeII_Oxy	hormones	HMMER and BLASTP
BnaA05g09290D	AT2G34555	GA2ox3	0	100	2OG-FeII_Oxy	hormones	HMMER and BLASTP
BnaC03g19010D	AT2G34555	GA2ox3	0	99	2OG-FeII_Oxy	hormones	HMMER and BLASTP
BnaC04g10690D	AT2G34555	GA2ox3	0	100	2OG-FeII_Oxy	hormones	HMMER and BLASTP
BnaA01g11120D	AT4G21200	GA2ox8	0	100	2OG-FeII_Oxy	hormones	HMMER and BLASTP
BnaA08g09770D	AT4G21200	GA2ox8	4e-125	100	2OG-FeII_Oxy	hormones	HMMER and BLASTP
BnaC01g12610D	AT4G21200	GA2ox8	0	100	2OG-FeII_Oxy	hormones	HMMER and BLASTP
BnaC03g64300D	AT4G21200	GA2ox8	3e-125	100	2OG-FeII_Oxy	hormones	HMMER and BLASTP
BnaC07g36630D	AT4G21200	GA2ox8	0	100	2OG-FeII_Oxy	hormones	HMMER and BLASTP
BnaA01g35230D	AT4G25420	GA20ox1	0	99	2OG-FeII_Oxy	hormones	HMMER and BLASTP
BnaA03g47400D	AT4G25420	GA20ox1	0	99	2OG-FeII_Oxy	hormones	HMMER and BLASTP
BnaC01g17380D	AT4G25420	GA20ox1	0	99	2OG-FeII_Oxy	hormones	HMMER and BLASTP
BnaC07g39650D	AT4G25420	GA20ox1	0	98	2OG-FeII_Oxy	hormones	HMMER and BLASTP
BnaA03g55500D	AT5G07200	GA20ox3	0	100	2OG-FeII_Oxy	hormones	HMMER and BLASTP
BnaA06g21640D	AT5G07200	GA20ox3	2e-142	96	2OG-FeII_Oxy	hormones	HMMER and BLASTP
BnaA10g23640D	AT5G07200	GA20ox3	0	100	2OG-FeII_Oxy	hormones	HMMER and BLASTP
BnaAnng01990D	AT5G07200	GA20ox3	0	100	2OG-FeII_Oxy	hormones	HMMER and BLASTP
BnaC02g01710D	AT5G07200	GA20ox3	0	100	2OG-FeII_Oxy	hormones	HMMER and BLASTP
BnaC03g02920D	AT5G07200	GA20ox3	0	100	2OG-FeII_Oxy	hormones	HMMER and BLASTP
BnaC03g75160D	AT5G07200	GA20ox3	6e-178	92	2OG-FeII_Oxy	hormones	HMMER and BLASTP
BnaC09g48370D	AT5G07200	GA20ox3	0	100	2OG-FeII_Oxy	hormones	HMMER and BLASTP
BnaA02g11210D	AT5G51810	GA20ox2	0	100	2OG-FeII_Oxy	hormones	HMMER and BLASTP
BnaA10g07740D	AT5G51810	GA20ox2	0	99	2OG-FeII_Oxy	hormones	HMMER and BLASTP
BnaC02g15510D	AT5G51810	GA20ox2	0	100	2OG-FeII_Oxy	hormones	HMMER and BLASTP
BnaC09g28120D	AT5G51810	GA20ox2	0	99	2OG-FeII_Oxy	hormones	HMMER and BLASTP
BnaC09g28130D	AT5G51810	GA20ox2	0	99	2OG-FeII_Oxy	hormones	HMMER and BLASTP
BnaCnng76580D	AT5G51810	GA20ox2	9e-174	100	2OG-FeII_Oxy	hormones	HMMER and BLASTP
BnaA05g32040D	AT3G05120	GID1A	0	99	Abhydrolase_3	hormones	HMMER and BLASTP
BnaC05g46680D	AT3G05120	GID1A	0	99	Abhydrolase_3	hormones	HMMER and BLASTP
BnaA04g00210D	AT3G63010	GID1B	0	99	Abhydrolase_3	hormones	HMMER and BLASTP
BnaA07g19530D	AT3G63010	GID1B	0	100	Abhydrolase_3	hormones	HMMER and BLASTP
BnaA09g55590D	AT3G63010	GID1B	0	100	Abhydrolase_3	hormones	HMMER and BLASTP
BnaC04g21040D	AT3G63010	GID1B	0	95	Abhydrolase_3	hormones	HMMER and BLASTP
BnaCnng55170D	AT3G63010	GID1B	0	100	Abhydrolase_3	hormones	HMMER and BLASTP
BnaCnng69280D	AT3G63010	GID1B	0	100	Abhydrolase_3	hormones	HMMER and BLASTP
BnaA09g20650D	AT5G27320	GID1C	0	100	Abhydrolase_3	hormones	HMMER and BLASTP
BnaC07g27790D	AT5G27320	GID1C	0	100	Abhydrolase_3	hormones	HMMER and BLASTP
BnaA06g12580D	AT1G18450	ARP4	0	100	Actin	autonomously	HMMER and BLASTP
BnaA08g22640D	AT1G18450	ARP4	0	100	Actin	autonomously	HMMER and BLASTP
BnaC05g14140D	AT1G18450	ARP4	0	100	Actin	autonomously	HMMER and BLASTP
BnaC08g17980D	AT1G18450	ARP4	0	100	Actin	autonomously	HMMER and BLASTP
BnaA08g00100D	AT3G33520	ARP6/SUF3/ESD1	0	99	Actin	ambient temperature/autonomously	HMMER and BLASTP
BnaA09g12680D	AT1G62830	LDL1	0	99	Amino_oxidase	photoperiodic, lighting and signaling/autonomously	HMMER and BLASTP
BnaC09g13010D	AT1G62830	LDL1	0	87	Amino_oxidase	photoperiodic, lighting and signaling/autonomously	HMMER and BLASTP
BnaA03g31180D	AT3G10390	FLD/RSI1	0	91	Amino_oxidase	autonomously	HMMER and BLASTP
BnaC03g36510D	AT3G10390	FLD/RSI1	0	91	Amino_oxidase	autonomously	HMMER and BLASTP
BnaA01g37140D	AT3G13682	LDL2	0	100	Amino_oxidase	photoperiodic, lighting and signaling/autonomously	HMMER and BLASTP
BnaC01g44770D	AT3G13682	LDL2	0	100	Amino_oxidase	photoperiodic, lighting and signaling/autonomously	HMMER and BLASTP
BnaC01g44800D	AT3G13682	LDL2	0	99	Amino_oxidase	photoperiodic, lighting and signaling/autonomously	HMMER and BLASTP
BnaA03g22100D	AT2G28550	TOE1/RAP2.7	0	99	AP2	aging/photoperiodic, lighting and signaling	HMMER and BLASTP
BnaA07g13990D	AT2G28550	TOE1/RAP2.7	0	100	AP2	aging/photoperiodic, lighting and signaling	HMMER and BLASTP
BnaC03g26480D	AT2G28550	TOE1/RAP2.7	0	99	AP2	aging/photoperiodic, lighting and signaling	HMMER and BLASTP
BnaC04g15640D	AT2G28550	TOE1/RAP2.7	0	100	AP2	aging/photoperiodic, lighting and signaling	HMMER and BLASTP
BnaA09g54740D	AT3G54990	SMZ	4e-152	100	AP2	aging/photoperiodic, lighting and signaling	HMMER and BLASTP
BnaC06g15540D	AT3G54990	SMZ	1e-139	100	AP2	aging/photoperiodic, lighting and signaling	HMMER and BLASTP
BnaC08g25840D	AT3G54990	SMZ	2e-152	100	AP2	aging/photoperiodic, lighting and signaling	HMMER and BLASTP
BnaA01g34730D	AT4G36920	AP2	2e-143	100	AP2	flowering-time integrators	HMMER and BLASTP
BnaA03g53830D	AT4G36920	AP2	0	100	AP2	flowering-time integrators	HMMER and BLASTP
BnaC01g01710D	AT4G36920	AP2	0	99	AP2	flowering-time integrators	HMMER and BLASTP
BnaCnng39690D	AT4G36920	AP2	0	100	AP2	flowering-time integrators	HMMER and BLASTP
BnaCnng71740D	AT4G36920	AP2	3e-138	99	AP2	flowering-time integrators	HMMER and BLASTP
BnaA02g06490D	AT5G60120	TOE2	0	99	AP2	aging/photoperiodic, lighting and signaling	HMMER and BLASTP
BnaA10g12950D	AT5G60120	TOE2	0	100	AP2	aging/photoperiodic, lighting and signaling	HMMER and BLASTP
BnaC09g35430D	AT5G60120	TOE2	0	100	AP2	aging/photoperiodic, lighting and signaling	HMMER and BLASTP
BnaA07g12050D	AT5G67180	TOE3	1e-167	100	AP2	aging/photoperiodic, lighting and signaling	HMMER and BLASTP
BnaC07g16190D	AT5G67180	TOE3	7e-168	100	AP2	aging/photoperiodic, lighting and signaling	HMMER and BLASTP
BnaA04g16720D	AT2G28830	PUB12	0	99	Arm	autonomously	HMMER and BLASTP
BnaC04g40080D	AT2G28830	PUB12	0	99	Arm	autonomously	HMMER and BLASTP
BnaA07g30090D	AT2G28830	PUB12	0	99	Ribosomal_L16	autonomously	HMMER and BLASTP
BnaC06g33540D	AT2G28830	PUB12	0	99	Ribosomal_L16	autonomously	HMMER and BLASTP
BnaA06g18030D	AT3G46510	PUB13	0	99	Arm	autonomously	HMMER and BLASTP
BnaC01g24570D	AT3G46510	PUB13	0	100	Arm	autonomously	HMMER and BLASTP
BnaC01g24580D	AT3G46510	PUB13	0	99	Arm	autonomously	HMMER and BLASTP
BnaC03g55950D	AT3G46510	PUB13	0	100	Arm	autonomously	HMMER and BLASTP
BnaA08g19490D	AT1G25560	TEM1/EDF1	0	100	AP2/B3	photoperiodic, lighting and signaling	HMMER and BLASTP
BnaA09g28670D	AT1G25560	TEM1/EDF1	0	100	AP2/B3	photoperiodic, lighting and signaling	HMMER and BLASTP
BnaC05g20560D	AT1G25560	TEM1/EDF1	0	100	AP2/B3	photoperiodic, lighting and signaling	HMMER and BLASTP
BnaCnng04580D	AT1G25560	TEM1/EDF1	0	100	AP2/B3	photoperiodic, lighting and signaling	HMMER and BLASTP
BnaA02g14040D	AT1G68840	TEM2/RAV2	0	100	AP2/B3	ambient temperature/photoperiodic, lighting and signaling	HMMER and BLASTP
BnaC02g18650D	AT1G68840	TEM2/RAV2	0	100	AP2/B3	ambient temperature/photoperiodic, lighting and signaling	HMMER and BLASTP
BnaA01g26330D	AT3G18990	VRN1	0	100	B3	vernalization	HMMER and BLASTP
BnaA03g35020D	AT3G18990	VRN1	0	100	B3	vernalization	HMMER and BLASTP
BnaA05g21140D	AT3G18990	VRN1	0	99	B3	vernalization	HMMER and BLASTP
BnaC01g33680D	AT3G18990	VRN1	0	100	B3	vernalization	HMMER and BLASTP
BnaC03g40730D	AT3G18990	VRN1	0	100	B3	vernalization	HMMER and BLASTP
BnaC05g34060D	AT3G18990	VRN1	0	99	B3	vernalization	HMMER and BLASTP
BnaA01g11940D	AT4G22140	EBS	1e-165	100	BAH	photoperiodic, lighting and signaling	HMMER and BLASTP
BnaA03g45160D	AT4G22140	EBS	1e-164	100	BAH	photoperiodic, lighting and signaling	HMMER and BLASTP
BnaA08g10160D	AT4G22140	EBS	3e-162	100	BAH	photoperiodic, lighting and signaling	HMMER and BLASTP
BnaC01g13590D	AT4G22140	EBS	6e-166	100	BAH	photoperiodic, lighting and signaling	HMMER and BLASTP
BnaC03g64850D	AT4G22140	EBS	2e-161	100	BAH	photoperiodic, lighting and signaling	HMMER and BLASTP
BnaC07g37120D	AT4G22140	EBS	6e-166	100	BAH	photoperiodic, lighting and signaling	HMMER and BLASTP
BnaA08g16730D	AT4G39100	SHL1/SHL	5e-150	68	BAH	autonomously	HMMER and BLASTP
BnaC03g60350D	AT4G39100	SHL1/SHL	2e-151	100	BAH	autonomously	HMMER and BLASTP
BnaA01g14040D	AT4G24680	MOS1	0	100	BAT2_N	autonomously	HMMER and BLASTP
BnaC01g16540D	AT4G24680	MOS1	0	100	BAT2_N	autonomously	HMMER and BLASTP
BnaC07g39060D	AT4G24680	MOS1	0	100	BAT2_N	autonomously	HMMER and BLASTP
BnaA03g21310D	AT2G46260	LRB1	0	100	BTB	vernalization	HMMER and BLASTP
BnaA05g01530D	AT2G46260	LRB1	0	100	BTB	vernalization	HMMER and BLASTP
BnaC03g25650D	AT2G46260	LRB1	0	100	BTB	vernalization	HMMER and BLASTP
BnaC04g01060D	AT2G46260	LRB1	0	100	BTB	vernalization	HMMER and BLASTP
BnaA07g38170D	AT3G61600	LRB2/POB1	0	99	BTB	vernalization	HMMER and BLASTP
BnaA09g39320D	AT3G61600	LRB2/POB1	0	97	BTB	vernalization	HMMER and BLASTP
BnaC06g42880D	AT3G61600	LRB2/POB1	0	99	BTB	vernalization	HMMER and BLASTP
BnaC08g31470D	AT3G61600	LRB2/POB1	0	99	BTB	vernalization	HMMER and BLASTP
BnaA07g03000D	AT2G17770	FDP/BZIP27	5e-76	84	bZIP_1	photoperiodic, lighting and signaling	HMMER and BLASTP
BnaA09g09300D	AT2G17770	FDP/BZIP27	6e-79	97	bZIP_1	photoperiodic, lighting and signaling	HMMER and BLASTP
BnaC09g09560D	AT2G17770	FDP/BZIP27	2e-77	97	bZIP_1	photoperiodic, lighting and signaling	HMMER and BLASTP
BnaA01g01640D	AT4G35900	FD	8e-105	100	bZIP_1	photoperiodic, lighting and signaling	HMMER and BLASTP
BnaA08g14840D	AT4G35900	FD	7e-117	100	bZIP_1	photoperiodic, lighting and signaling	HMMER and BLASTP
BnaAnng08290D	AT4G35900	FD	7e-114	100	bZIP_1	photoperiodic, lighting and signaling	HMMER and BLASTP
BnaC01g02720D	AT4G35900	FD	5e-123	100	bZIP_1	photoperiodic, lighting and signaling	HMMER and BLASTP
BnaC03g76870D	AT4G35900	FD	2e-128	100	bZIP_1	photoperiodic, lighting and signaling	HMMER and BLASTP
BnaC07g45850D	AT4G35900	FD	2e-124	100	bZIP_1	photoperiodic, lighting and signaling	HMMER and BLASTP
BnaA06g39070D	AT5G61850	LFY	0	99	C_LFY_FLO	flowering-time integrators	HMMER and BLASTP
BnaCnng24550D	AT5G61850	LFY	0	100	C_LFY_FLO	flowering-time integrators	HMMER and BLASTP
BnaCnng78420D	AT5G61850	LFY	8e-132	85	C_LFY_FLO	flowering-time integrators	HMMER and BLASTP
BnaCnng78500D	AT5G61850	LFY	2e-132	100	C_LFY_FLO	flowering-time integrators	HMMER and BLASTP
BnaA02g07770D	AT5G58230	MSI1	0	100	CAF1C_H4-bd	photoperiodic, lighting and signaling/autonomously	HMMER and BLASTP
BnaA03g09860D	AT5G58230	MSI1	0	67	CAF1C_H4-bd	photoperiodic, lighting and signaling/autonomously	HMMER and BLASTP
BnaA10g29210D	AT5G58230	MSI1	0	100	CAF1C_H4-bd	photoperiodic, lighting and signaling/autonomously	HMMER and BLASTP
BnaC02g10840D	AT5G58230	MSI1	0	100	CAF1C_H4-bd	photoperiodic, lighting and signaling/autonomously	HMMER and BLASTP
BnaC03g12490D	AT5G58230	MSI1	0	67	CAF1C_H4-bd	photoperiodic, lighting and signaling/autonomously	HMMER and BLASTP
BnaC09g33680D	AT5G58230	MSI1	0	100	CAF1C_H4-bd	photoperiodic, lighting and signaling/autonomously	HMMER and BLASTP
BnaA05g09110D	AT2G34720	NF-YA4	2e-122	98	CBFB_NFYA	photoperiodic, lighting and signaling	HMMER and BLASTP
BnaC04g10470D	AT2G34720	NF-YA4	2e-123	98	CBFB_NFYA	photoperiodic, lighting and signaling	HMMER and BLASTP
BnaA02g01270D	AT5G12840	NF-YA1/HAP2B	2e-108	98	CBFB_NFYA	photoperiodic, lighting and signaling	HMMER and BLASTP
BnaA03g04040D	AT5G12840	NF-YA1/HAP2B	5e-108	95	CBFB_NFYA	photoperiodic, lighting and signaling	HMMER and BLASTP
BnaA10g29990D	AT5G12840	NF-YA1/HAP2B	2e-155	100	CBFB_NFYA	photoperiodic, lighting and signaling	HMMER and BLASTP
BnaC02g04360D	AT5G12840	NF-YA1/HAP2B	2e-95	100	CBFB_NFYA	photoperiodic, lighting and signaling	HMMER and BLASTP
BnaC03g05640D	AT5G12840	NF-YA1/HAP2B	4e-138	99	CBFB_NFYA	photoperiodic, lighting and signaling	HMMER and BLASTP
BnaC09g44190D	AT5G12840	NF-YA1/HAP2B	2e-158	100	CBFB_NFYA	photoperiodic, lighting and signaling	HMMER and BLASTP
BnaA06g05230D	AT1G08970	NF-YC9/HAP5C	2e-87	93	Histone/CBFD_NFYB_HMF	photoperiodic, lighting and signaling	HMMER and BLASTP
BnaA08g26690D	AT1G08970	NF-YC9/HAP5C	2e-82	89	Histone/CBFD_NFYB_HMF	photoperiodic, lighting and signaling	HMMER and BLASTP
BnaA09g48620D	AT1G08970	NF-YC9/HAP5C	1e-90	99	Histone/CBFD_NFYB_HMF	photoperiodic, lighting and signaling	HMMER and BLASTP
BnaC05g06520D	AT1G08970	NF-YC9/HAP5C	1e-86	91	Histone/CBFD_NFYB_HMF	photoperiodic, lighting and signaling	HMMER and BLASTP
BnaC08g42880D	AT1G08970	NF-YC9/HAP5C	2e-91	99	Histone/CBFD_NFYB_HMF	photoperiodic, lighting and signaling	HMMER and BLASTP
BnaCnng06510D	AT1G08970	NF-YC9/HAP5C	8e-82	100	Histone/CBFD_NFYB_HMF	photoperiodic, lighting and signaling	HMMER and BLASTP
BnaA03g18200D	AT2G38880	NF-YB1/HAP3A	1e-88	100	CBFD_NFYB_HMF	photoperiodic, lighting and signaling	HMMER and BLASTP
BnaA05g06260D	AT2G38880	NF-YB1/HAP3A	1e-88	100	CBFD_NFYB_HMF	photoperiodic, lighting and signaling	HMMER and BLASTP
BnaC03g21730D	AT2G38880	NF-YB1/HAP3A	2e-42	78	CBFD_NFYB_HMF	photoperiodic, lighting and signaling	HMMER and BLASTP
BnaC04g06490D	AT2G38880	NF-YB1/HAP3A	5e-126	80	CBFD_NFYB_HMF	photoperiodic, lighting and signaling	HMMER and BLASTP
BnaA01g28350D	AT4G14540	NF-YB3/HAP3C	1e-137	95	Histone/CBFD_NFYB_HMF	photoperiodic, lighting and signaling	HMMER and BLASTP
BnaA03g33970D	AT4G14540	NF-YB3/HAP3C	3e-86	96	Histone/CBFD_NFYB_HMF	photoperiodic, lighting and signaling	HMMER and BLASTP
BnaC01g35600D	AT4G14540	NF-YB3/HAP3C	6e-83	73	Histone/CBFD_NFYB_HMF	photoperiodic, lighting and signaling	HMMER and BLASTP
BnaC03g39380D	AT4G14540	NF-YB3/HAP3C	2e-88	65	Histone/CBFD_NFYB_HMF	photoperiodic, lighting and signaling	HMMER and BLASTP
BnaC05g37390D	AT4G14540	NF-YB3/HAP3C	5e-87	75	Histone/CBFD_NFYB_HMF	photoperiodic, lighting and signaling	HMMER and BLASTP
BnaA02g25600D	AT5G47640	NF-YB2/HAP3B	2e-86	93	Histone/CBFD_NFYB_HMF	photoperiodic, lighting and signaling	HMMER and BLASTP
BnaA09g18400D	AT5G47640	NF-YB2/HAP3B	3e-88	100	Histone/CBFD_NFYB_HMF	photoperiodic, lighting and signaling	HMMER and BLASTP
BnaC02g33400D	AT5G47640	NF-YB2/HAP3B	1e-88	100	Histone/CBFD_NFYB_HMF	photoperiodic, lighting and signaling	HMMER and BLASTP
BnaC07g20390D	AT5G47640	NF-YB2/HAP3B	4e-07	50	Histone/CBFD_NFYB_HMF	photoperiodic, lighting and signaling	HMMER and BLASTP
BnaC09g20320D	AT5G47640	NF-YB2/HAP3B	3e-133	94	Histone/CBFD_NFYB_HMF	photoperiodic, lighting and signaling	HMMER and BLASTP
BnaA06g16420D	AT5G63470	NF-YC4	2e-126	96	Histone/CBFD_NFYB_HMF	photoperiodic, lighting and signaling	HMMER and BLASTP
BnaAnng22700D	AT5G63470	NF-YC4	1e-88	100	Histone/CBFD_NFYB_HMF	photoperiodic, lighting and signaling	HMMER and BLASTP
BnaC03g50810D	AT5G63470	NF-YC4	4e-86	96	Histone/CBFD_NFYB_HMF	photoperiodic, lighting and signaling	HMMER and BLASTP
BnaCnng15880D	AT5G63470	NF-YC4	9e-82	89	Histone/CBFD_NFYB_HMF	photoperiodic, lighting and signaling	HMMER and BLASTP
BnaA03g30130D	AT3G07650	COL9	0	100	zf-B_box/CCT	photoperiodic, lighting and signaling	HMMER and BLASTP
BnaA05g29980D	AT3G07650	COL9	0	100	zf-B_box/CCT	photoperiodic, lighting and signaling	HMMER and BLASTP
BnaC01g39760D	AT3G07650	COL9	0	100	zf-B_box/CCT	photoperiodic, lighting and signaling	HMMER and BLASTP
BnaC03g35440D	AT3G07650	COL9	0	100	zf-B_box/CCT	photoperiodic, lighting and signaling	HMMER and BLASTP
BnaC05g44310D	AT3G07650	COL9	0	100	zf-B_box/CCT	photoperiodic, lighting and signaling	HMMER and BLASTP
BnaA10g18430D	AT5G15840	CO	5e-180	99	zf-B_box/CCT	photoperiodic, lighting and signaling	HMMER and BLASTP
BnaC09g41990D	AT5G15840	CO	7e-178	99	zf-B_box/CCT	photoperiodic, lighting and signaling	HMMER and BLASTP
BnaA02g35200D	AT5G57660	COL5	0	100	zf-B_box/CCT	photoperiodic, lighting and signaling	HMMER and BLASTP
BnaA10g11600D	AT5G57660	COL5	9e-115	99	zf-B_box/CCT	photoperiodic, lighting and signaling	HMMER and BLASTP
BnaC02g11400D	AT5G57660	COL5	1e-128	100	zf-B_box/CCT	photoperiodic, lighting and signaling	HMMER and BLASTP
BnaC09g32640D	AT5G57660	COL5	0	100	zf-B_box/CCT	photoperiodic, lighting and signaling	HMMER and BLASTP
BnaC05g29870D	AT3G22590	PHP/CDC73	0	100	CDC73_C	vernalization	HMMER and BLASTP
BnaA05g17020D	AT3G22590	PHP/CDC73	0	100	CDC74_C	vernalization	HMMER and BLASTP
BnaA03g06690D	AT5G17690	TFL2/LHP1	7e-62	94	Chromo	photoperiodic, lighting and signaling/autonomously	HMMER and BLASTP
BnaA10g17060D	AT5G17690	TFL2/LHP1	1e-161	99	Chromo	photoperiodic, lighting and signaling/autonomously	HMMER and BLASTP
BnaAnng15950D	AT5G17690	TFL2/LHP1	3e-143	99	Chromo	photoperiodic, lighting and signaling/autonomously	HMMER and BLASTP
BnaC03g08560D	AT5G17690	TFL2/LHP1	6e-39	94	Chromo	photoperiodic, lighting and signaling/autonomously	HMMER and BLASTP
BnaC09g40240D	AT5G17690	TFL2/LHP1	5e-164	99	Chromo	photoperiodic, lighting and signaling/autonomously	HMMER and BLASTP
BnaA03g20850D	AT2G44680	CKB4	5e-171	100	CK_II_beta	photoperiodic, lighting and signaling	HMMER and BLASTP
BnaA05g04230D	AT2G44680	CKB4	6e-161	100	CK_II_beta	photoperiodic, lighting and signaling	HMMER and BLASTP
BnaC03g24910D	AT2G44680	CKB4	7e-170	93	CK_II_beta	photoperiodic, lighting and signaling	HMMER and BLASTP
BnaC04g05080D	AT2G44680	CKB4	9e-162	100	CK_II_beta	photoperiodic, lighting and signaling	HMMER and BLASTP
BnaA09g38340D	AT3G60250	CKB3	4e-162	94	CK_II_beta	photoperiodic, lighting and signaling	HMMER and BLASTP
BnaC06g42820D	AT3G60250	CKB3	1e-165	100	CK_II_beta	photoperiodic, lighting and signaling	HMMER and BLASTP
BnaC08g30500D	AT3G60250	CKB3	2e-161	94	CK_II_beta	photoperiodic, lighting and signaling	HMMER and BLASTP
BnaA08g19930D	AT1G26830	CUL3A	0	100	Cullin	vernalization	HMMER and BLASTP
BnaA09g29300D	AT1G26830	CUL3A	0	100	Cullin	vernalization	HMMER and BLASTP
BnaC05g50950D	AT1G26830	CUL3A	0	100	Cullin	vernalization	HMMER and BLASTP
BnaCnng12340D	AT1G26830	CUL3A	0	100	Cullin	vernalization	HMMER and BLASTP
BnaA02g24350D	AT5G46210	CUL4	0	100	Cullin	photoperiodic, lighting and signaling/autonomously	HMMER and BLASTP
BnaA06g36120D	AT5G46210	CUL4	0	100	Cullin	photoperiodic, lighting and signaling/autonomously	HMMER and BLASTP
BnaA09g17890D	AT5G46210	CUL4	0	100	Cullin	photoperiodic, lighting and signaling/autonomously	HMMER and BLASTP
BnaC02g32140D	AT5G46210	CUL4	0	100	Cullin	photoperiodic, lighting and signaling/autonomously	HMMER and BLASTP
BnaC07g18980D	AT5G46210	CUL4	0	100	Cullin	photoperiodic, lighting and signaling/autonomously	HMMER and BLASTP
BnaC09g19210D	AT5G46210	CUL4	0	100	Cullin	photoperiodic, lighting and signaling/autonomously	HMMER and BLASTP
BnaA05g20100D	AT3G20810	JMJ30	0	100	JmjC/Cupin_8	ambient temperature/photoperiodic, lighting and signaling	HMMER and BLASTP
BnaC05g31460D	AT3G20810	JMJ30	0	100	JmjC/Cupin_8	ambient temperature/photoperiodic, lighting and signaling	HMMER and BLASTP
BnaA06g18290D	AT3G45880	JMJ32/JMJD5	0	100	Cupin_8	autonomously	HMMER and BLASTP
BnaC03g55680D	AT3G45880	JMJ32/JMJD5	0	100	Cupin_8	autonomously	HMMER and BLASTP
BnaA03g24270D	AT4G10180	DET1/FUS2	0	100	Det1	autonomously	HMMER and BLASTP
BnaC03g28850D	AT4G10180	DET1/FUS2	0	100	Det1	autonomously	HMMER and BLASTP
BnaC01g42510D	AT1G54440	RRP6L1	0	99	DNA_pol_A_exo1	autonomously	HMMER and BLASTP
BnaCnng11710D	AT1G54440	RRP6L1	0	83	DNA_pol_A_exo1	autonomously	HMMER and BLASTP
BnaA05g12760D	AT5G35910	RRP6L2	0	100	DNA_pol_A_exo1	autonomously	HMMER and BLASTP
BnaC06g11900D	AT5G35910	RRP6L2	0	100	DNA_pol_A_exo1	autonomously	HMMER and BLASTP
BnaA06g23100D	AT5G63960	GIS5/EMB2780	0	100	DNA_pol_B	autonomously	HMMER and BLASTP
BnaC03g50300D	AT5G63960	GIS5/EMB2780	0	98	DNA_pol_B	autonomously	HMMER and BLASTP
BnaA03g18840D	AT2G40080	ELF4	2e-60	99	DUF1313	photoperiodic, lighting and signaling	HMMER and BLASTP
BnaA04g22640D	AT2G40080	ELF4	2e-58	99	DUF1313	photoperiodic, lighting and signaling	HMMER and BLASTP
BnaA05g05560D	AT2G40080	ELF4	2e-61	99	DUF1313	photoperiodic, lighting and signaling	HMMER and BLASTP
BnaC03g72320D	AT2G40080	ELF4	8e-61	99	DUF1313	photoperiodic, lighting and signaling	HMMER and BLASTP
BnaC04g05290D	AT2G40080	ELF4	3e-59	99	DUF1313	photoperiodic, lighting and signaling	HMMER and BLASTP
BnaC04g05320D	AT2G40080	ELF4	2e-60	99	DUF1313	photoperiodic, lighting and signaling	HMMER and BLASTP
BnaC04g56730D	AT2G40080	ELF4	3e-59	99	DUF1313	photoperiodic, lighting and signaling	HMMER and BLASTP
BnaUnng01460D	AT2G40080	ELF4	1e-60	99	DUF1313	photoperiodic, lighting and signaling	HMMER and BLASTP
BnaA06g04690D	AT1G08260	ESD7/TIL1/ABO4	0	99	DNA_pol_B/DUF1744	autonomously	HMMER and BLASTP
BnaC05g05920D	AT1G08260	ESD7/TIL1/ABO4	0	99	DNA_pol_B/DUF1744	autonomously	HMMER and BLASTP
BnaA04g26180D	AT2G45430	AHL22	0	100	DUF296	photoperiodic, lighting and signaling/autonomously	HMMER and BLASTP
BnaA05g04850D	AT2G45430	AHL22	3e-148	100	DUF296	photoperiodic, lighting and signaling/autonomously	HMMER and BLASTP
BnaC04g04190D	AT2G45430	AHL22	3e-148	100	DUF296	photoperiodic, lighting and signaling/autonomously	HMMER and BLASTP
BnaC04g50180D	AT2G45430	AHL22	2e-156	100	DUF296	photoperiodic, lighting and signaling/autonomously	HMMER and BLASTP
BnaA04g22790D	AT2G39810	ESD6/HOS1	0	98	zf-C3HC4_3/ELYS	photoperiodic, lighting and signaling	HMMER and BLASTP
BnaC03g72620D	AT2G39810	ESD6/HOS1	0	99	zf-C3HC4_3/ELYS	photoperiodic, lighting and signaling	HMMER and BLASTP
BnaC04g05600D	AT2G39810	ESD6/HOS1	1e-90	68	zf-C3HC4_3/ELYS	photoperiodic, lighting and signaling	HMMER and BLASTP
BnaC04g46650D	AT2G39810	ESD6/HOS1	0	100	zf-C3HC4_3/ELYS	photoperiodic, lighting and signaling	HMMER and BLASTP
BnaA08g27870D	AT1G04400	CRY2	0	100	FAD_binding_7	photoperiodic, lighting and signaling	HMMER and BLASTP
BnaA10g02550D	AT1G04400	CRY2	0	99	FAD_binding_7	photoperiodic, lighting and signaling	HMMER and BLASTP
BnaC05g02520D	AT1G04400	CRY2	0	99	FAD_binding_7	photoperiodic, lighting and signaling	HMMER and BLASTP
BnaC08g00670D	AT1G04400	CRY2	0	100	FAD_binding_7	photoperiodic, lighting and signaling	HMMER and BLASTP
BnaAnng13370D	AT4G08920	CRY1	0	94	FAD_binding_7	photoperiodic, lighting and signaling	HMMER and BLASTP
BnaC09g25510D	AT4G08920	CRY1	0	94	FAD_binding_7	photoperiodic, lighting and signaling	HMMER and BLASTP
BnaA03g13320D	AT1G31814	FRL2	1e-15	53	Frigida	vernalization	HMMER and BLASTP
BnaA09g24900D	AT1G31814	FRL2	0	98	Frigida	vernalization	HMMER and BLASTP
BnaAnng25680D	AT1G31814	FRL2	0	94	Frigida	vernalization	HMMER and BLASTP
BnaC03g16130D	AT1G31814	FRL2	2e-16	58	Frigida	vernalization	HMMER and BLASTP
BnaA10g05850D	AT4G00650	FRI	2e-110	75	Frigida	vernalization	HMMER and BLASTP
BnaA10g18010D	AT5G16320	FRL1/SUF8	0	100	Frigida	vernalization	HMMER and BLASTP
BnaC09g41500D	AT5G16320	FRL1/SUF8	3e-137	97	Frigida	vernalization	HMMER and BLASTP
BnaCnng53910D	AT5G16320	FRL1/SUF8	2e-48	100	Frigida	vernalization	HMMER and BLASTP
BnaA01g12900D	AT4G23100	CAD2/RML1/GSH1	0	100	GCS2	autonomously	HMMER and BLASTP
BnaA03g45730D	AT4G23100	CAD2/RML1/GSH1	0	100	GCS2	autonomously	HMMER and BLASTP
BnaA03g58670D	AT4G23100	CAD2/RML1/GSH1	0	98	GCS2	autonomously	HMMER and BLASTP
BnaC01g41470D	AT4G23100	CAD2/RML1/GSH1	0	100	GCS2	autonomously	HMMER and BLASTP
BnaC03g65140D	AT4G23100	CAD2/RML1/GSH1	0	97	GCS2	autonomously	HMMER and BLASTP
BnaC07g37900D	AT4G23100	CAD2/RML1/GSH1	0	98	GCS2	autonomously	HMMER and BLASTP
BnaC07g37950D	AT4G23100	CAD2/RML1/GSH1	0	100	GCS2	autonomously	HMMER and BLASTP
BnaA02g18920D	AT1G78580	TPS1	0	98	Glyco_transf_20	sugar	HMMER and BLASTP
BnaA07g34230D	AT1G78580	TPS1	0	99	Glyco_transf_20	sugar	HMMER and BLASTP
BnaC02g25020D	AT1G78580	TPS1	0	99	Glyco_transf_20	sugar	HMMER and BLASTP
BnaC06g39000D	AT1G78580	TPS1	0	99	Glyco_transf_20	sugar	HMMER and BLASTP
BnaA02g12260D	AT1G14920	GAI/RGA2	3e-37	94	GRAS	hormones	HMMER and BLASTP
BnaCnng28010D	AT1G66350	RGL1	0	100	GRAS	hormones	HMMER and BLASTP
BnaCnng68300D	AT1G66350	RGL1	0	100	GRAS	hormones	HMMER and BLASTP
BnaA06g34810D	AT2G01570	RGA1	0	99	GRAS	hormones	HMMER and BLASTP
BnaA09g18700D	AT2G01570	RGA1	0	96	GRAS	hormones	HMMER and BLASTP
BnaC04g17250D	AT2G01570	RGA1	1e-37	75	GRAS	hormones	HMMER and BLASTP
BnaC07g20900D	AT2G01570	RGA1	0	99	GRAS	hormones	HMMER and BLASTP
BnaC09g52270D	AT2G01570	RGA1	0	96	GRAS	hormones	HMMER and BLASTP
BnaC09g53060D	AT2G01570	RGA1	4e-33	95	GRAS	hormones	HMMER and BLASTP
BnaA05g32640D	AT3G03450	RGL2	0	94	GRAS	hormones	HMMER and BLASTP
BnaC05g47760D	AT3G03450	RGL2	0	89	GRAS	hormones	HMMER and BLASTP
BnaA10g17240D	AT5G17490	RGL3	0	100	GRAS	hormones	HMMER and BLASTP
BnaC09g40420D	AT5G17490	RGL3	0	100	GRAS	hormones	HMMER and BLASTP
BnaA01g00050D	AT4G40060	HB16/ATHB16	0	99	HALZ	photoperiodic, lighting and signaling	HMMER and BLASTP
BnaA08g16080D	AT4G40060	HB16/ATHB16	4e-167	100	HALZ	photoperiodic, lighting and signaling	HMMER and BLASTP
BnaC01g00960D	AT4G40060	HB16/ATHB16	8e-179	99	HALZ	photoperiodic, lighting and signaling	HMMER and BLASTP
BnaC02g36010D	AT4G40060	HB16/ATHB16	1e-57	78	HALZ	photoperiodic, lighting and signaling	HMMER and BLASTP
BnaC03g60860D	AT4G40060	HB16/ATHB16	7e-162	100	HALZ	photoperiodic, lighting and signaling	HMMER and BLASTP
BnaA07g00920D	AT4G29130	HXK1/GIN2	0	99	Hexokinase_2	sugar	HMMER and BLASTP
BnaA09g10080D	AT4G29130	HXK1/GIN2	0	99	Hexokinase_2	sugar	HMMER and BLASTP
BnaC07g01200D	AT4G29130	HXK1/GIN2	0	99	Hexokinase_2	sugar	HMMER and BLASTP
BnaC08g36510D	AT4G29130	HXK1/GIN2	7e-33	94	Hexokinase_2	sugar	HMMER and BLASTP
BnaC09g10170D	AT4G29130	HXK1/GIN2	0	99	Hexokinase_2	sugar	HMMER and BLASTP
BnaA06g18770D	AT3G44680	HDA9	0	100	Hist_deacetyl	autonomously	HMMER and BLASTP
BnaC03g54980D	AT3G44680	HDA9	0	100	Hist_deacetyl	autonomously	HMMER and BLASTP
BnaA03g39940D	AT5G61060	HDA5	0	100	Hist_deacetyl	autonomously	HMMER and BLASTP
BnaA09g05590D	AT5G61060	HDA5	0	98	Hist_deacetyl	autonomously	HMMER and BLASTP
BnaAnng06710D	AT5G61060	HDA5	0	65	Hist_deacetyl	autonomously	HMMER and BLASTP
BnaC02g41970D	AT5G61060	HDA5	3e-109	60	Hist_deacetyl	autonomously	HMMER and BLASTP
BnaC07g30990D	AT5G61060	HDA5	0	100	Hist_deacetyl	autonomously	HMMER and BLASTP
BnaC09g05150D	AT5G61060	HDA5	0	99	Hist_deacetyl	autonomously	HMMER and BLASTP
BnaA06g22530D	AT5G63110	HDA6/RTS1	0	81	Hist_deacetyl	autonomously	HMMER and BLASTP
BnaA09g06460D	AT5G63110	HDA6/RTS1	0	100	Hist_deacetyl	autonomously	HMMER and BLASTP
BnaC03g51150D	AT5G63110	HDA6/RTS1	0	92	Hist_deacetyl	autonomously	HMMER and BLASTP
BnaCnng15690D	AT5G63110	HDA6/RTS1	0	100	Hist_deacetyl	autonomously	HMMER and BLASTP
BnaA05g35660D	AT1G52740	HTA9	8e-82	100	Histone	autonomously	HMMER and BLASTP
BnaA06g01520D	AT1G52740	HTA9	3e-88	100	Histone	autonomously	HMMER and BLASTP
BnaC01g35960D	AT1G52740	HTA9	6e-67	58	Histone	autonomously	HMMER and BLASTP
BnaC01g35970D	AT1G52740	HTA9	2e-79	100	Histone	autonomously	HMMER and BLASTP
BnaC03g69110D	AT1G52740	HTA9	3e-88	100	Histone	autonomously	HMMER and BLASTP
BnaC06g05580D	AT1G52740	HTA9	1e-88	100	Histone	autonomously	HMMER and BLASTP
BnaC06g41850D	AT1G52740	HTA9	1e-88	100	Histone	autonomously	HMMER and BLASTP
BnaC09g24400D	AT1G52740	HTA9	7e-60	83	Histone	autonomously	HMMER and BLASTP
BnaA03g18140D	AT2G38810	HTA8	3e-79	100	Histone	autonomously	HMMER and BLASTP
BnaC03g21660D	AT2G38810	HTA8	8e-80	100	Histone	autonomously	HMMER and BLASTP
BnaA04g27780D	AT3G54560	HTA11	5e-81	100	Histone	autonomously	HMMER and BLASTP
BnaA07g16430D	AT3G54560	HTA11	2e-90	100	Histone	autonomously	HMMER and BLASTP
BnaA09g34410D	AT3G54560	HTA11	1e-81	100	Histone	autonomously	HMMER and BLASTP
BnaC04g26190D	AT3G54560	HTA11	2e-90	73	Histone	autonomously	HMMER and BLASTP
BnaC06g15290D	AT3G54560	HTA11	2e-90	100	Histone	autonomously	HMMER and BLASTP
BnaC08g25320D	AT3G54560	HTA11	6e-82	65	Histone	autonomously	HMMER and BLASTP
BnaA06g37950D	AT1G10120	CIB4	0	79	HLH	photoperiodic, lighting and signaling	HMMER and BLASTP
BnaA08g25980D	AT1G10120	CIB4	4e-171	97	HLH	photoperiodic, lighting and signaling	HMMER and BLASTP
BnaA09g57260D	AT1G10120	CIB4	0	95	HLH	photoperiodic, lighting and signaling	HMMER and BLASTP
BnaC05g07820D	AT1G10120	CIB4	0	93	HLH	photoperiodic, lighting and signaling	HMMER and BLASTP
BnaC08g13990D	AT1G10120	CIB4	4e-172	91	HLH	photoperiodic, lighting and signaling	HMMER and BLASTP
BnaC08g42390D	AT1G10120	CIB4	0	96	HLH	photoperiodic, lighting and signaling	HMMER and BLASTP
BnaA05g18250D	AT1G35460	FBH1	5e-120	94	HLH	photoperiodic, lighting and signaling	HMMER and BLASTP
BnaA08g06290D	AT1G35460	FBH1	4e-137	94	HLH	photoperiodic, lighting and signaling	HMMER and BLASTP
BnaC08g06800D	AT1G35460	FBH1	2e-139	94	HLH	photoperiodic, lighting and signaling	HMMER and BLASTP
BnaCnng37600D	AT1G35460	FBH1	5e-130	100	HLH	photoperiodic, lighting and signaling	HMMER and BLASTP
BnaCnng62790D	AT1G35460	FBH1	2e-117	99	HLH	photoperiodic, lighting and signaling	HMMER and BLASTP
BnaA06g02490D	AT1G51140	FBH3/AKS1/BHLH122	0	100	HLH	photoperiodic, lighting and signaling	HMMER and BLASTP
BnaC06g04380D	AT1G51140	FBH3/AKS1/BHLH122	0	100	HLH	photoperiodic, lighting and signaling	HMMER and BLASTP
BnaA04g24390D	AT2G42280	FBH4/AKS3	0	100	HLH	photoperiodic, lighting and signaling	HMMER and BLASTP
BnaA05g02720D	AT2G42280	FBH4/AKS3	2e-164	100	HLH	photoperiodic, lighting and signaling	HMMER and BLASTP
BnaC04g02580D	AT2G42280	FBH4/AKS3	1e-158	100	HLH	photoperiodic, lighting and signaling	HMMER and BLASTP
BnaC04g48190D	AT2G42280	FBH4/AKS3	0	100	HLH	photoperiodic, lighting and signaling	HMMER and BLASTP
BnaA03g19970D	AT2G43010	PIF4	0	100	HLH	ambient temperature	HMMER and BLASTP
BnaA04g24760D	AT2G43010	PIF4	0	100	HLH	ambient temperature	HMMER and BLASTP
BnaC01g40470D	AT2G43010	PIF4	0	100	HLH	ambient temperature	HMMER and BLASTP
BnaC03g05370D	AT2G43010	PIF4	0	100	HLH	ambient temperature	HMMER and BLASTP
BnaC03g23970D	AT2G43010	PIF4	0	100	HLH	ambient temperature	HMMER and BLASTP
BnaC04g48630D	AT2G43010	PIF4	0	100	HLH	ambient temperature	HMMER and BLASTP
BnaA02g28220D	AT3G26744	ICE1/SCRM	0	88	HLH	vernalization	HMMER and BLASTP
BnaC02g36310D	AT3G26744	ICE1/SCRM	0	94	HLH	vernalization	HMMER and BLASTP
BnaA09g37540D	AT3G59060	PIF5/PIL6	0	100	HLH	ambient temperature	HMMER and BLASTP
BnaC04g23220D	AT3G59060	PIF5/PIL6	3e-133	97	HLH	ambient temperature	HMMER and BLASTP
BnaC08g29580D	AT3G59060	PIF5/PIL6	0	100	HLH	ambient temperature	HMMER and BLASTP
BnaCnng55460D	AT3G59060	PIF5/PIL6	3e-133	97	HLH	ambient temperature	HMMER and BLASTP
BnaA01g02620D	AT4G34530	CIB1	2e-147	99	HLH	photoperiodic, lighting and signaling	HMMER and BLASTP
BnaA08g11120D	AT4G34530	CIB1	3e-78	98	HLH	photoperiodic, lighting and signaling	HMMER and BLASTP
BnaC01g03860D	AT4G34530	CIB1	3e-140	98	HLH	photoperiodic, lighting and signaling	HMMER and BLASTP
BnaC03g65970D	AT4G34530	CIB1	1e-105	97	HLH	photoperiodic, lighting and signaling	HMMER and BLASTP
BnaA02g30270D	AT5G48560	CIB2	0	100	HLH	photoperiodic, lighting and signaling	HMMER and BLASTP
BnaA06g30130D	AT5G48560	CIB2	1e-124	85	HLH	photoperiodic, lighting and signaling	HMMER and BLASTP
BnaA06g30140D	AT5G48560	CIB2	0	100	HLH	photoperiodic, lighting and signaling	HMMER and BLASTP
BnaC02g38670D	AT5G48560	CIB2	5e-129	81	HLH	photoperiodic, lighting and signaling	HMMER and BLASTP
BnaC07g26580D	AT5G48560	CIB2	0	100	HLH	photoperiodic, lighting and signaling	HMMER and BLASTP
BnaA04g20420D	AT2G34880	JMJ15/MEE27	0	99	JmjC	autonomously	HMMER and BLASTP
BnaA04g20920D	AT2G34880	JMJ15/MEE27	0	97	JmjC	autonomously	HMMER and BLASTP
BnaC04g44910D	AT2G34880	JMJ15/MEE27	0	96	JmjC	autonomously	HMMER and BLASTP
BnaA06g16550D	AT3G48430	REF6/JMJ12	0	100	JmjC	photoperiodic, lighting and signaling/autonomously	HMMER and BLASTP
BnaCnng09530D	AT3G48430	REF6/JMJ12	0	100	JmjC	photoperiodic, lighting and signaling/autonomously	HMMER and BLASTP
BnaA01g10590D	AT4G20400	JMJ14/PKDM7B/JMJ4	0	95	JmjC	photoperiodic, lighting and signaling/autonomously	HMMER and BLASTP
BnaC01g12120D	AT4G20400	JMJ14/PKDM7B/JMJ4	0	95	JmjC	photoperiodic, lighting and signaling/autonomously	HMMER and BLASTP
BnaA10g25980D	AT5G04240	ELF6	0	99	JmjC	photoperiodic, lighting and signaling/autonomously	HMMER and BLASTP
BnaCnng10240D	AT5G04240	ELF6	0	99	JmjC	photoperiodic, lighting and signaling/autonomously	HMMER and BLASTP
BnaA02g35830D	AT1G69120	AP1	6e-162	100	K-box/SRF-TF	flowering-time integrators	HMMER and BLASTP
BnaA07g24360D	AT1G69120	AP1	1e-158	93	K-box/SRF-TF	flowering-time integrators	HMMER and BLASTP
BnaA07g27710D	AT1G69120	AP1	5e-164	100	K-box/SRF-TF	flowering-time integrators	HMMER and BLASTP
BnaC02g44500D	AT1G69120	AP1	2e-112	100	K-box/SRF-TF	flowering-time integrators	HMMER and BLASTP
BnaC06g25500D	AT1G69120	AP1	1e-163	92	K-box/SRF-TF	flowering-time integrators	HMMER and BLASTP
BnaC06g29980D	AT1G69120	AP1	6e-165	100	K-box/SRF-TF	flowering-time integrators	HMMER and BLASTP
BnaA03g56870D	AT2G45650	AGL6	6e-151	100	K-box/SRF-TF	autonomously	HMMER and BLASTP
BnaA05g05000D	AT2G45650	AGL6	2e-157	100	K-box/SRF-TF	autonomously	HMMER and BLASTP
BnaC04g04380D	AT2G45650	AGL6	2e-148	100	K-box/SRF-TF	autonomously	HMMER and BLASTP
BnaC04g04390D	AT2G45650	AGL6	7e-155	100	K-box/SRF-TF	autonomously	HMMER and BLASTP
BnaCnng36870D	AT2G45650	AGL6	2e-29	95	K-box/SRF-TF	autonomously	HMMER and BLASTP
BnaA03g56880D	AT2G45660	SOC1, AGL20	4e-139	100	K-box/SRF-TF	autonomously	HMMER and BLASTP
BnaA04g26320D	AT2G45660	SOC1, AGL20	1e-134	100	K-box/SRF-TF	autonomously	HMMER and BLASTP
BnaA05g05010D	AT2G45660	SOC1, AGL20	2e-139	100	K-box/SRF-TF	autonomously	HMMER and BLASTP
BnaC04g50370D	AT2G45660	SOC1, AGL20	5e-134	100	K-box/SRF-TF	autonomously	HMMER and BLASTP
BnaC04g53290D	AT2G45660	SOC1, AGL20	2e-138	100	K-box/SRF-TF	autonomously	HMMER and BLASTP
BnaCnng36880D	AT2G45660	SOC1, AGL20	4e-134	100	K-box/SRF-TF	autonomously	HMMER and BLASTP
BnaA03g39820D	AT5G60910	FUL/AGL8	4e-164	99	K-box/SRF-TF	flowering-time integrators	HMMER and BLASTP
BnaA09g05500D	AT5G60910	FUL/AGL8	1e-162	99	K-box/SRF-TF	flowering-time integrators	HMMER and BLASTP
BnaAnng06660D	AT5G60910	FUL/AGL8	1e-165	99	K-box/SRF-TF	flowering-time integrators	HMMER and BLASTP
BnaC02g41870D	AT5G60910	FUL/AGL8	2e-165	99	K-box/SRF-TF	flowering-time integrators	HMMER and BLASTP
BnaC07g49790D	AT5G60910	FUL/AGL8	1e-163	99	K-box/SRF-TF	flowering-time integrators	HMMER and BLASTP
BnaCnng52790D	AT5G60910	FUL/AGL8	3e-52	91	K-box/SRF-TF	flowering-time integrators	HMMER and BLASTP
BnaA02g16710D	AT2G18915	LKP2	0	99	Kelch_4	photoperiodic, lighting and signaling	HMMER and BLASTP
BnaA07g01230D	AT2G18915	LKP2	0	98	Kelch_4	photoperiodic, lighting and signaling	HMMER and BLASTP
BnaA07g01240D	AT2G18915	LKP2	0	99	Kelch_4	photoperiodic, lighting and signaling	HMMER and BLASTP
BnaA07g01250D	AT2G18915	LKP2	0	98	Kelch_4	photoperiodic, lighting and signaling	HMMER and BLASTP
BnaC07g02620D	AT2G18915	LKP2	0	98	Kelch_4	photoperiodic, lighting and signaling	HMMER and BLASTP
BnaC07g02630D	AT2G18915	LKP2	0	99	Kelch_4	photoperiodic, lighting and signaling	HMMER and BLASTP
BnaA03g28670D	AT3G04610	FLK	0	100	KH_1	autonomously	HMMER and BLASTP
BnaC03g33790D	AT3G04610	FLK	0	100	KH_1	autonomously	HMMER and BLASTP
BnaCnng44620D	AT3G04610	FLK	0	100	KH_1	autonomously	HMMER and BLASTP
BnaA09g05610D	AT5G61150	VIP4	0	98	Leo1	autonomously	HMMER and BLASTP
BnaAnng06810D	AT5G61150	VIP4	0	98	Leo1	autonomously	HMMER and BLASTP
BnaC02g42040D	AT5G61150	VIP4	0	99	Leo1	autonomously	HMMER and BLASTP
BnaC09g05170D	AT5G61150	VIP4	0	100	Leo1	autonomously	HMMER and BLASTP
BnaA05g33850D	AT3G01460	MBD9	0	100	MBD	autonomously	HMMER and BLASTP
BnaC05g48830D	AT3G01460	MBD9	0	100	MBD	autonomously	HMMER and BLASTP
BnaCnng05600D	AT3G01460	MBD9	0	100	MBD	autonomously	HMMER and BLASTP
BnaA03g27110D	AT4G00450	MED12/CCT/CRP	0	99	Med12	autonomously	HMMER and BLASTP
BnaA09g51930D	AT4G00450	MED12/CCT/CRP	0	99	Med12	autonomously	HMMER and BLASTP
BnaC03g32110D	AT4G00450	MED12/CCT/CRP	0	100	Med12	autonomously	HMMER and BLASTP
BnaCnng02320D	AT4G00450	MED12/CCT/CRP	0	99	Med12	autonomously	HMMER and BLASTP
BnaA06g00390D	AT1G55325	MED13/GCT/MAB2	0	100	Med13_C	autonomously	HMMER and BLASTP
BnaA05g13810D	AT1G55325	MED13/GCT/MAB2	0	100	Med13_C	autonomously	HMMER and BLASTP
BnaC06g10880D	AT1G55325	MED13/GCT/MAB2	0	99	Med13_C	autonomously	HMMER and BLASTP
BnaC06g07220D	AT1G55325	MED13/GCT/MAB2	0	99	Med13_C	autonomously	HMMER and BLASTP
BnaA04g12820D	AT2G22370	MED18	0	99	Med18	autonomously	HMMER and BLASTP
BnaC04g34750D	AT2G22370	MED18	0	100	Med18	autonomously	HMMER and BLASTP
BnaC04g34770D	AT2G22370	MED18	0	100	Med18	autonomously	HMMER and BLASTP
BnaA08g19480D	AT1G25540	PFT1/MED25	0	99	Med25_VWA	photoperiodic, lighting and signaling	HMMER and BLASTP
BnaA09g28640D	AT1G25540	PFT1/MED25	0	99	Med25_VWA	photoperiodic, lighting and signaling	HMMER and BLASTP
BnaC05g20570D	AT1G25540	PFT1/MED25	0	100	Med25_VWA	photoperiodic, lighting and signaling	HMMER and BLASTP
BnaCnng04590D	AT1G25540	PFT1/MED25	0	100	Med25_VWA	photoperiodic, lighting and signaling	HMMER and BLASTP
BnaA04g11930D	AT2G21070	FIO1	0	100	Methyltransf_10	photoperiodic, lighting and signaling	HMMER and BLASTP
BnaC04g33790D	AT2G21070	FIO1	0	99	Methyltransf_10	photoperiodic, lighting and signaling	HMMER and BLASTP
BnaA03g38370D	AT2G13540	ABH1/CBP80	0	100	MIF4G_like	autonomously	HMMER and BLASTP
BnaC09g08560D	AT2G13540	ABH1/CBP80	0	100	MIF4G_like	autonomously	HMMER and BLASTP
BnaC09g08570D	AT2G13540	ABH1/CBP80	0	99	MIF4G_like	autonomously	HMMER and BLASTP
BnaA10g22400D	AT5G09740	HAM2/HAG5/HAC11	0	100	MOZ_SAS	autonomously	HMMER and BLASTP
BnaAnng29480D	AT5G09740	HAM2/HAG5/HAC11	9e-35	96	MOZ_SAS	autonomously	HMMER and BLASTP
BnaC09g46960D	AT5G09740	HAM2/HAG5/HAC11	0	100	MOZ_SAS	autonomously	HMMER and BLASTP
BnaA09g06920D	AT5G64610	HAM1	0	100	MOZ_SAS	autonomously	HMMER and BLASTP
BnaC09g06420D	AT5G64610	HAM1	0	100	MOZ_SAS	autonomously	HMMER and BLASTP
BnaUnng03590D	AT5G64610	HAM1	3e-40	74	MOZ_SAS	autonomously	HMMER and BLASTP
BnaA09g51200D	AT1G02740	MRG2	1e-166	99	MRG	autonomously	HMMER and BLASTP
BnaC08g46010D	AT1G02740	MRG2	5e-169	98	MRG	autonomously	HMMER and BLASTP
BnaA01g00650D	AT4G37280	MRG1	0	100	MRG	photoperiodic, lighting and signaling/autonomously	HMMER and BLASTP
BnaC01g01630D	AT4G37280	MRG1	4e-128	96	MRG	photoperiodic, lighting and signaling/autonomously	HMMER and BLASTP
BnaC01g01640D	AT4G37280	MRG1	5e-52	100	MRG	photoperiodic, lighting and signaling/autonomously	HMMER and BLASTP
BnaC03g61530D	AT4G37280	MRG1	4e-31	93	MRG	photoperiodic, lighting and signaling/autonomously	HMMER and BLASTP
BnaC03g61540D	AT4G37280	MRG1	5e-33	55	MRG	photoperiodic, lighting and signaling/autonomously	HMMER and BLASTP
BnaA02g36130D	AT1G79430	APL/WDY/FE	1e-82	92	Myb_DNA-binding/Myb_CC_LHEQLE	photoperiodic, lighting and signaling/autonomously	HMMER and BLASTP
BnaA07g20350D	AT1G79430	APL/WDY/FE	0	100	Myb_DNA-binding/Myb_CC_LHEQLE	photoperiodic, lighting and signaling/autonomously	HMMER and BLASTP
BnaA07g34920D	AT1G79430	APL/WDY/FE	0	100	Myb_DNA-binding/Myb_CC_LHEQLE	photoperiodic, lighting and signaling/autonomously	HMMER and BLASTP
BnaC06g19840D	AT1G79430	APL/WDY/FE	0	100	Myb_DNA-binding/Myb_CC_LHEQLE	photoperiodic, lighting and signaling/autonomously	HMMER and BLASTP
BnaC06g39850D	AT1G79430	APL/WDY/FE	0	100	Myb_DNA-binding/Myb_CC_LHEQLE	photoperiodic, lighting and signaling/autonomously	HMMER and BLASTP
BnaA01g37390D	AT3G04030	MYR2	0	100	Myb_DNA-binding/Myb_CC_LHEQLE	photoperiodic, lighting and signaling	HMMER and BLASTP
BnaA05g37380D	AT3G04030	MYR2	0	100	Myb_DNA-binding/Myb_CC_LHEQLE	photoperiodic, lighting and signaling	HMMER and BLASTP
BnaC05g47520D	AT3G04030	MYR2	0	100	Myb_DNA-binding/Myb_CC_LHEQLE	photoperiodic, lighting and signaling	HMMER and BLASTP
BnaCnng52990D	AT3G04030	MYR2	0	100	Myb_DNA-binding/Myb_CC_LHEQLE	photoperiodic, lighting and signaling	HMMER and BLASTP
BnaA10g16590D	AT5G18240	MYR1	0	100	Myb_DNA-binding/Myb_CC_LHEQLE	photoperiodic, lighting and signaling	HMMER and BLASTP
BnaC09g54190D	AT5G18240	MYR1	0	100	Myb_DNA-binding/Myb_CC_LHEQLE	photoperiodic, lighting and signaling	HMMER and BLASTP
BnaA10g00780D	AT1G01060	LHY	0	100	Myb_DNA-binding	photoperiodic, lighting and signaling	HMMER and BLASTP
BnaAnng17890D	AT1G01060	LHY	0	100	Myb_DNA-binding	photoperiodic, lighting and signaling	HMMER and BLASTP
BnaC03g00040D	AT1G01060	LHY	0	100	Myb_DNA-binding	photoperiodic, lighting and signaling	HMMER and BLASTP
BnaC05g00840D	AT1G01060	LHY	0	100	Myb_DNA-binding	photoperiodic, lighting and signaling	HMMER and BLASTP
BnaA06g39930D	AT2G03500	EFM	0	100	Myb_DNA-binding	ambient temperature	HMMER and BLASTP
BnaAnng34750D	AT2G03500	EFM	7e-162	100	Myb_DNA-binding	ambient temperature	HMMER and BLASTP
BnaAnng39110D	AT2G03500	EFM	0	99	Myb_DNA-binding	ambient temperature	HMMER and BLASTP
BnaC07g22390D	AT2G03500	EFM	0	100	Myb_DNA-binding	ambient temperature	HMMER and BLASTP
BnaA07g00410D	AT2G20570	GLK1/GPRI1	0	100	Myb_DNA-binding	autonomously	HMMER and BLASTP
BnaC07g00300D	AT2G20570	GLK1/GPRI1	0	100	Myb_DNA-binding	autonomously	HMMER and BLASTP
BnaA03g17330D	AT2G37630	AS1	0	100	Myb_DNA-binding	photoperiodic, lighting and signaling	HMMER and BLASTP
BnaA05g06890D	AT2G37630	AS1	0	100	Myb_DNA-binding	photoperiodic, lighting and signaling	HMMER and BLASTP
BnaC03g20830D	AT2G37630	AS1	0	100	Myb_DNA-binding	photoperiodic, lighting and signaling	HMMER and BLASTP
BnaC04g07760D	AT2G37630	AS1	0	100	Myb_DNA-binding	photoperiodic, lighting and signaling	HMMER and BLASTP
BnaA05g01050D	AT2G46830	CCA1	0	100	Myb_DNA-binding	photoperiodic, lighting and signaling	HMMER and BLASTP
BnaC04g00590D	AT2G46830	CCA1	0	70	Myb_DNA-binding	photoperiodic, lighting and signaling	HMMER and BLASTP
BnaA02g29490D	AT3G28910	MYB30	0	100	Myb_DNA-binding	autonomously	HMMER and BLASTP
BnaA06g31220D	AT3G28910	MYB30	0	100	Myb_DNA-binding	autonomously	HMMER and BLASTP
BnaA06g31230D	AT3G28910	MYB30	0	100	Myb_DNA-binding	autonomously	HMMER and BLASTP
BnaC02g37590D	AT3G28910	MYB30	1e-169	100	Myb_DNA-binding	autonomously	HMMER and BLASTP
BnaC07g25380D	AT3G28910	MYB30	0	100	Myb_DNA-binding	autonomously	HMMER and BLASTP
BnaC09g01940D	AT3G28910	MYB30	0	100	Myb_DNA-binding	autonomously	HMMER and BLASTP
BnaA01g19880D	AT3G46640	LUX/PCL1	4e-144	100	Myb_DNA-binding	photoperiodic, lighting and signaling	HMMER and BLASTP
BnaA06g17950D	AT3G46640	LUX/PCL1	3e-166	100	Myb_DNA-binding	photoperiodic, lighting and signaling	HMMER and BLASTP
BnaC01g24700D	AT3G46640	LUX/PCL1	4e-148	100	Myb_DNA-binding	photoperiodic, lighting and signaling	HMMER and BLASTP
BnaCnng37560D	AT3G46640	LUX/PCL1	4e-153	100	Myb_DNA-binding	photoperiodic, lighting and signaling	HMMER and BLASTP
BnaA05g12950D	AT5G37260	RVE2/CIR1	5e-152	95	Myb_DNA-binding	photoperiodic, lighting and signaling	HMMER and BLASTP
BnaC06g12130D	AT5G37260	RVE2/CIR1	6e-151	95	Myb_DNA-binding	photoperiodic, lighting and signaling	HMMER and BLASTP
BnaA02g22550D	AT5G44190	GLK2	0	100	Myb_DNA-binding	autonomously	HMMER and BLASTP
BnaA06g36250D	AT5G44190	GLK2	0	100	Myb_DNA-binding	autonomously	HMMER and BLASTP
BnaC02g30900D	AT5G44190	GLK2	6e-172	99	Myb_DNA-binding	autonomously	HMMER and BLASTP
BnaC07g17710D	AT5G44190	GLK2	0	100	Myb_DNA-binding	autonomously	HMMER and BLASTP
BnaA06g30310D	AT5G48300	ADG1/APS1	0	100	NTP_transferase	sugar	HMMER and BLASTP
BnaA07g04740D	AT5G48300	ADG1/APS1	0	100	NTP_transferase	sugar	HMMER and BLASTP
BnaCnng00430D	AT5G48300	ADG1/APS1	0	100	NTP_transferase	sugar	HMMER and BLASTP
BnaCnng59960D	AT5G48300	ADG1/APS1	0	100	NTP_transferase	sugar	HMMER and BLASTP
BnaA10g27050D	AT1G79730	ELF7	0	100	Paf1	autonomously	HMMER and BLASTP
BnaCnng03440D	AT1G79730	ELF7	0	100	Paf1	autonomously	HMMER and BLASTP
BnaA02g12130D	AT1G65480	FT	5e-110	99	PBP	flowering-time integrators	HMMER and BLASTP
BnaC02g45250D	AT1G65480	FT	4e-110	99	PBP	flowering-time integrators	HMMER and BLASTP
BnaC04g14850D	AT1G65480	FT	2e-104	99	PBP	flowering-time integrators	HMMER and BLASTP
BnaA03g22340D	AT2G27550	ATC	2e-124	100	PBP	photoperiodic, lighting and signaling	HMMER and BLASTP
BnaA04g15930D	AT2G27550	ATC	3e-123	100	PBP	photoperiodic, lighting and signaling	HMMER and BLASTP
BnaA07g13290D	AT2G27550	ATC	5e-122	100	PBP	photoperiodic, lighting and signaling	HMMER and BLASTP
BnaC01g41050D	AT2G27550	ATC	3e-123	100	PBP	photoperiodic, lighting and signaling	HMMER and BLASTP
BnaC03g47080D	AT2G27550	ATC	3e-121	100	PBP	photoperiodic, lighting and signaling	HMMER and BLASTP
BnaC03g64560D	AT2G27550	ATC	3e-123	100	PBP	photoperiodic, lighting and signaling	HMMER and BLASTP
BnaC04g16750D	AT2G27550	ATC	1e-120	100	PBP	photoperiodic, lighting and signaling	HMMER and BLASTP
BnaC04g39220D	AT2G27550	ATC	4e-73	97	PBP	photoperiodic, lighting and signaling	HMMER and BLASTP
BnaA07g25310D	AT4G20370	TSF	4e-106	100	PBP	flowering-time integrators	HMMER and BLASTP
BnaA07g33120D	AT4G20370	TSF	2e-104	99	PBP	flowering-time integrators	HMMER and BLASTP
BnaC02g23820D	AT4G20370	TSF	2e-90	100	PBP	flowering-time integrators	HMMER and BLASTP
BnaA10g26300D	AT5G03840	TFL1	1e-108	100	PBP	flowering-time integrators	HMMER and BLASTP
BnaAnng00810D	AT5G03840	TFL1	4e-114	100	PBP	flowering-time integrators	HMMER and BLASTP
BnaC02g02900D	AT5G03840	TFL1	4e-114	100	PBP	flowering-time integrators	HMMER and BLASTP
BnaC03g01440D	AT5G03840	TFL1	5e-120	100	PBP	flowering-time integrators	HMMER and BLASTP
BnaCnng10680D	AT5G03840	TFL1	5e-110	100	PBP	flowering-time integrators	HMMER and BLASTP
BnaA06g21490D	AT5G62040	BFT	2e-119	86	PBP	autonomously	HMMER and BLASTP
BnaC03g52010D	AT5G62040	BFT	7e-119	86	PBP	autonomously	HMMER and BLASTP
BnaA06g06380D	AT1G10570	OTS2	0	99	Peptidase_C48	autonomously	HMMER and BLASTP
BnaCnng28100D	AT1G10570	OTS2	0	99	Peptidase_C48	autonomously	HMMER and BLASTP
BnaA09g14270D	AT1G60220	OTS1/ULP1D	5e-180	97	Peptidase_C48	autonomously	HMMER and BLASTP
BnaAnng03290D	AT1G60220	OTS1/ULP1D	2e-133	78	Peptidase_C48	autonomously	HMMER and BLASTP
BnaC09g14800D	AT1G60220	OTS1/ULP1D	0	96	Peptidase_C48	autonomously	HMMER and BLASTP
BnaC09g14810D	AT1G60220	OTS1/ULP1D	0	99	Peptidase_C48	autonomously	HMMER and BLASTP
BnaA03g42200D	AT4G15880	ESD4	0	84	Peptidase_C48	autonomously	HMMER and BLASTP
BnaA08g05910D	AT4G15880	ESD4	0	100	Peptidase_C48	autonomously	HMMER and BLASTP
BnaAnng18500D	AT4G15880	ESD4	8e-126	67	Peptidase_C48	autonomously	HMMER and BLASTP
BnaC07g33290D	AT4G15880	ESD4	0	99	Peptidase_C48	autonomously	HMMER and BLASTP
BnaC08g10470D	AT4G15880	ESD4	0	100	Peptidase_C48	autonomously	HMMER and BLASTP
BnaC08g40170D	AT4G15880	ESD4	8e-81	79	Peptidase_C48	autonomously	HMMER and BLASTP
BnaA01g13990D	AT4G24620	PGI1	0	100	PGI	sugar	HMMER and BLASTP
BnaA03g46830D	AT4G24620	PGI1	0	100	PGI	sugar	HMMER and BLASTP
BnaC01g16480D	AT4G24620	PGI1	0	99	PGI	sugar	HMMER and BLASTP
BnaC07g39050D	AT4G24620	PGI1	0	99	PGI	sugar	HMMER and BLASTP
BnaA10g07730D	AT5G51820	PGM1	0	100	PGM_PMM_I	sugar	HMMER and BLASTP
BnaCnng44490D	AT5G51820	PGM1	0	99	PGM_PMM_I	sugar	HMMER and BLASTP
BnaA07g05640D	AT3G24440	VIL1/VRN5	5e-144	99	PHD_Oberon	vernalization	HMMER and BLASTP
BnaA07g05650D	AT3G24440	VIL1/VRN5	0	99	PHD_Oberon	vernalization	HMMER and BLASTP
BnaC07g07230D	AT3G24440	VIL1/VRN5	0	91	PHD_Oberon	vernalization	HMMER and BLASTP
BnaA01g06810D	AT4G30200	VIL2/VEL1	0	100	PHD_Oberon	vernalization	HMMER and BLASTP
BnaA06g25100D	AT4G30200	VIL2/VEL1	8e-109	73	PHD_Oberon	vernalization	HMMER and BLASTP
BnaA08g13150D	AT4G30200	VIL2/VEL1	0	79	PHD_Oberon	vernalization	HMMER and BLASTP
BnaAnng10940D	AT4G30200	VIL2/VEL1	0	100	PHD_Oberon	vernalization	HMMER and BLASTP
BnaC01g08200D	AT4G30200	VIL2/VEL1	0	100	PHD_Oberon	vernalization	HMMER and BLASTP
BnaC03g68030D	AT4G30200	VIL2/VEL1	0	100	PHD_Oberon	vernalization	HMMER and BLASTP
BnaC03g74580D	AT4G30200	VIL2/VEL1	3e-109	71	PHD_Oberon	vernalization	HMMER and BLASTP
BnaC07g42420D	AT4G30200	VIL2/VEL1	0	100	PHD_Oberon	vernalization	HMMER and BLASTP
BnaA02g08140D	AT5G57380	VIN3	0	99	PHD_Oberon	vernalization	HMMER and BLASTP
BnaA03g10310D	AT5G57380	VIN3	0	97	PHD_Oberon	vernalization	HMMER and BLASTP
BnaC02g11530D	AT5G57380	VIN3	0	62	PHD_Oberon	vernalization	HMMER and BLASTP
BnaC03g12980D	AT5G57380	VIN3	0	98	PHD_Oberon	vernalization	HMMER and BLASTP
BnaA06g05470D	AT1G09570	PHYA	0	93	PHY	photoperiodic, lighting and signaling	HMMER and BLASTP
BnaA09g48410D	AT1G09570	PHYA	0	100	PHY	photoperiodic, lighting and signaling	HMMER and BLASTP
BnaC08g42660D	AT1G09570	PHYA	0	100	PHY	photoperiodic, lighting and signaling	HMMER and BLASTP
BnaCnng19880D	AT1G09570	PHYA	0	97	PHY	photoperiodic, lighting and signaling	HMMER and BLASTP
BnaA05g22950D	AT2G18790	PHYB	0	99	PHY	photoperiodic, lighting and signaling	HMMER and BLASTP
BnaC03g39830D	AT2G18790	PHYB	0	99	PHY	photoperiodic, lighting and signaling	HMMER and BLASTP
BnaC05g36390D	AT2G18790	PHYB	0	98	PHY	photoperiodic, lighting and signaling	HMMER and BLASTP
BnaA01g08940D	AT4G18130	PHYE	0	99	PHY	photoperiodic, lighting and signaling	HMMER and BLASTP
BnaC01g40810D	AT4G18130	PHYE	0	100	PHY	photoperiodic, lighting and signaling	HMMER and BLASTP
BnaA05g12750D	AT5G35840	PHYC	0	99	PHY	photoperiodic, lighting and signaling	HMMER and BLASTP
BnaC06g11890D	AT5G35840	PHYC	0	99	PHY	photoperiodic, lighting and signaling	HMMER and BLASTP
BnaA03g53230D	AT2G17290	CPK6	8e-81	79	Pkinase	photoperiodic, lighting and signaling	HMMER and BLASTP
BnaA06g25880D	AT2G17290	CPK6	0	100	Pkinase	photoperiodic, lighting and signaling	HMMER and BLASTP
BnaA09g09050D	AT2G17290	CPK6	0	100	Pkinase	photoperiodic, lighting and signaling	HMMER and BLASTP
BnaC03g47560D	AT2G17290	CPK6	0	99	Pkinase	photoperiodic, lighting and signaling	HMMER and BLASTP
BnaC09g09270D	AT2G17290	CPK6	0	99	Pkinase	photoperiodic, lighting and signaling	HMMER and BLASTP
BnaCnng22820D	AT2G17290	CPK6	0	100	Pkinase	photoperiodic, lighting and signaling	HMMER and BLASTP
BnaA01g33280D	AT3G01090	AKIN10/SNRK1.1	0	99	Pkinase	sugar	HMMER and BLASTP
BnaA03g27640D	AT3G01090	AKIN10/SNRK1.1	5e-144	99	Pkinase	sugar	HMMER and BLASTP
BnaA05g34100D	AT3G01090	AKIN10/SNRK1.1	0	99	Pkinase	sugar	HMMER and BLASTP
BnaC05g48600D	AT3G01090	AKIN10/SNRK1.1	0	91	Pkinase	sugar	HMMER and BLASTP
BnaCnng29110D	AT3G01090	AKIN10/SNRK1.1	0	100	Pkinase	sugar	HMMER and BLASTP
BnaA01g23620D	AT5G64960	CDKC2	8e-109	73	Pkinase	autonomously/vernalization	HMMER and BLASTP
BnaA02g34480D	AT5G64960	CDKC2	0	79	Pkinase	autonomously/vernalization	HMMER and BLASTP
BnaA06g23890D	AT5G64960	CDKC2	0	100	Pkinase	autonomously/vernalization	HMMER and BLASTP
BnaAnng40930D	AT5G64960	CDKC2	0	100	Pkinase	autonomously/vernalization	HMMER and BLASTP
BnaC02g43430D	AT5G64960	CDKC2	0	100	Pkinase	autonomously/vernalization	HMMER and BLASTP
BnaC03g49330D	AT5G64960	CDKC2	3e-109	71	Pkinase	autonomously/vernalization	HMMER and BLASTP
BnaCnng29900D	AT5G64960	CDKC2	0	100	Pkinase	autonomously/vernalization	HMMER and BLASTP
BnaA01g36060D	AT1G61040	VIP5	0	100	Plus-3	autonomously	HMMER and BLASTP
BnaC01g29000D	AT1G61040	VIP5	0	100	Plus-3	autonomously	HMMER and BLASTP
BnaCnng18930D	AT1G61040	VIP5	0	100	Plus-3	autonomously	HMMER and BLASTP
BnaA01g03890D	AT4G32980	ATH1	0	98	POX	hormones	HMMER and BLASTP
BnaA01g03950D	AT4G32980	ATH1	3e-131	92	POX	hormones	HMMER and BLASTP
BnaA03g52290D	AT4G32980	ATH1	0	99	POX	hormones	HMMER and BLASTP
BnaC01g05260D	AT4G32980	ATH1	0	98	POX	hormones	HMMER and BLASTP
BnaC01g05280D	AT4G32980	ATH1	5e-39	90	POX	hormones	HMMER and BLASTP
BnaC01g05470D	AT4G32980	ATH1	3e-93	100	POX	hormones	HMMER and BLASTP
BnaC07g44050D	AT4G32980	ATH1	0	99	POX	hormones	HMMER and BLASTP
BnaA02g30530D	AT5G49020	PRMT4A	0	99	PrmA	autonomously	HMMER and BLASTP
BnaA06g29740D	AT5G49020	PRMT4A	0	100	PrmA	autonomously	HMMER and BLASTP
BnaC02g38900D	AT5G49020	PRMT4A	0	99	PrmA	autonomously	HMMER and BLASTP
BnaC07g27000D	AT5G49020	PRMT4A	0	100	PrmA	autonomously	HMMER and BLASTP
BnaA03g51290D	AT4G31120	SKB1/PRMT5	3e-93	100	PRMT5_TIM	autonomously	HMMER and BLASTP
BnaA08g12690D	AT4G31120	SKB1/PRMT5	0	99	PRMT5_TIM	autonomously	HMMER and BLASTP
BnaC03g77370D	AT4G31120	SKB1/PRMT5	0	99	PRMT5_TIM	autonomously	HMMER and BLASTP
BnaC07g43150D	AT4G31120	SKB1/PRMT5	0	100	PRMT5_TIM	autonomously	HMMER and BLASTP
BnaA01g10280D	AT1G80070	PRP8/SUS2/EMB33	0	100	PROCN	autonomously	HMMER and BLASTP
BnaA05g06280D	AT1G80070	PRP8/SUS2/EMB33	0	99	PROCN	autonomously	HMMER and BLASTP
BnaA05g16620D	AT1G80070	PRP8/SUS2/EMB33	0	99	PROCN	autonomously	HMMER and BLASTP
BnaC01g41280D	AT1G80070	PRP8/SUS2/EMB33	0	100	PROCN	autonomously	HMMER and BLASTP
BnaC04g06510D	AT1G80070	PRP8/SUS2/EMB33	0	99	PROCN	autonomously	HMMER and BLASTP
BnaC04g06520D	AT1G80070	PRP8/SUS2/EMB33	0	99	PROCN	autonomously	HMMER and BLASTP
BnaCnng15380D	AT1G80070	PRP8/SUS2/EMB33	0	99	PROCN	autonomously	HMMER and BLASTP
BnaC03g02740D	AT5G06850	FTIP1	0	100	PRT_C	photoperiodic, lighting and signaling	HMMER and BLASTP
BnaC09g48710D	AT5G06850	FTIP1	3e-68	99	PRT_C	photoperiodic, lighting and signaling	HMMER and BLASTP
BnaA04g00160D	AT3G63070	HULK3	0	100	PWWP	autonomously	HMMER and BLASTP
BnaA07g19540D	AT3G63070	HULK3	0	99	PWWP	autonomously	HMMER and BLASTP
BnaC04g20970D	AT3G63070	HULK3	0	99	PWWP	autonomously	HMMER and BLASTP
BnaC06g18780D	AT3G63070	HULK3	0	99	PWWP	autonomously	HMMER and BLASTP
BnaA02g33010D	AT5G23150	HUA2	0	92	PWWP	autonomously	HMMER and BLASTP
BnaA03g39560D	AT5G23150	HUA2	0	92	PWWP	autonomously	HMMER and BLASTP
BnaC02g41760D	AT5G23150	HUA2	0	75	PWWP	autonomously	HMMER and BLASTP
BnaC07g49730D	AT5G23150	HUA2	0	76	PWWP	autonomously	HMMER and BLASTP
BnaA04g26750D	AT2G46790	PRR9	0	99	CBFD_NFYB_HMF/Response_reg	photoperiodic, lighting and signaling	HMMER and BLASTP
BnaA05g01090D	AT2G46790	PRR9	2e-174	96	CBFD_NFYB_HMF/Response_reg	photoperiodic, lighting and signaling	HMMER and BLASTP
BnaC04g00640D	AT2G46790	PRR9	0	99	CBFD_NFYB_HMF/Response_reg	photoperiodic, lighting and signaling	HMMER and BLASTP
BnaC04g51630D	AT2G46790	PRR9	0	54	CBFD_NFYB_HMF/Response_reg	photoperiodic, lighting and signaling	HMMER and BLASTP
BnaA10g26930D	AT5G02810	PRR7	0	100	CCT/Response_reg	photoperiodic, lighting and signaling	HMMER and BLASTP
BnaAnng00500D	AT5G02810	PRR7	0	99	CCT/Response_reg	photoperiodic, lighting and signaling	HMMER and BLASTP
BnaC02g03470D	AT5G02810	PRR7	0	100	CCT/Response_reg	photoperiodic, lighting and signaling	HMMER and BLASTP
BnaCnng03230D	AT5G02810	PRR7	0	100	CCT/Response_reg	photoperiodic, lighting and signaling	HMMER and BLASTP
BnaA02g32550D	AT5G24470	PRR5	0	95	CCT/Response_reg	photoperiodic, lighting and signaling	HMMER and BLASTP
BnaA06g26980D	AT5G24470	PRR5	0	92	CCT/Response_reg	photoperiodic, lighting and signaling	HMMER and BLASTP
BnaA09g04840D	AT5G24470	PRR5	0	95	CCT/Response_reg	photoperiodic, lighting and signaling	HMMER and BLASTP
BnaC02g48700D	AT5G24470	PRR5	0	96	CCT/Response_reg	photoperiodic, lighting and signaling	HMMER and BLASTP
BnaC07g29960D	AT5G24470	PRR5	0	96	CCT/Response_reg	photoperiodic, lighting and signaling	HMMER and BLASTP
BnaC09g04380D	AT5G24470	PRR5	0	96	CCT/Response_reg	photoperiodic, lighting and signaling	HMMER and BLASTP
BnaA02g06500D	AT5G60100	PRR3	0	99	CCT/Response_reg	photoperiodic, lighting and signaling	HMMER and BLASTP
BnaA10g12930D	AT5G60100	PRR3	0	99	CCT/Response_reg	photoperiodic, lighting and signaling	HMMER and BLASTP
BnaC09g35410D	AT5G60100	PRR3	0	99	CCT/Response_reg	photoperiodic, lighting and signaling	HMMER and BLASTP
BnaA03g40160D	AT5G61380	TOC1	0	100	CCT/Response_reg	photoperiodic, lighting and signaling	HMMER and BLASTP
BnaC09g05250D	AT5G61380	TOC1	0	100	CCT/Response_reg	photoperiodic, lighting and signaling	HMMER and BLASTP
BnaCnng43250D	AT5G61380	TOC1	0	100	CCT/Response_reg	photoperiodic, lighting and signaling	HMMER and BLASTP
BnaA10g00800D	AT1G01040	DCL1	0	100	Ribonuclease_3	autonomously	HMMER and BLASTP
BnaC05g00860D	AT1G01040	DCL1	0	100	Ribonuclease_3	autonomously	HMMER and BLASTP
BnaA06g19710D	AT3G43920	DCL3	0	99	Ribonuclease_3	autonomously	HMMER and BLASTP
BnaC03g54010D	AT3G43920	DCL3	0	99	Ribonuclease_3	autonomously	HMMER and BLASTP
BnaA10g15080D	AT5G20320	DCL4	0	99	Ribonuclease_3	autonomously	HMMER and BLASTP
BnaC09g37430D	AT5G20320	DCL4	0	99	Ribonuclease_3	autonomously	HMMER and BLASTP
BnaA02g15530D	AT1G71800	CSTF64	0	99	RRM_1	autonomously/vernalization	HMMER and BLASTP
BnaA07g23410D	AT1G71800	CSTF64	0	99	RRM_1	autonomously/vernalization	HMMER and BLASTP
BnaC02g20770D	AT1G71800	CSTF64	0	79	RRM_1	autonomously/vernalization	HMMER and BLASTP
BnaCnng07840D	AT1G71800	CSTF64	0	99	RRM_1	autonomously/vernalization	HMMER and BLASTP
BnaA04g12350D	AT2G21660	GRP7/CCR2	4e-50	50	RRM_1	autonomously	HMMER and BLASTP
BnaAnng35580D	AT2G21660	GRP7/CCR2	1e-53	51	RRM_1	autonomously	HMMER and BLASTP
BnaC06g20120D	AT2G21660	GRP7/CCR2	2e-18	53	RRM_1	autonomously	HMMER and BLASTP
BnaC08g49360D	AT2G21660	GRP7/CCR2	2e-54	51	RRM_1	autonomously	HMMER and BLASTP
BnaUnng05060D	AT2G21660	GRP7/CCR2	8e-50	50	RRM_1	autonomously	HMMER and BLASTP
BnaA05g03310D	AT2G43410	FPA	0	100	RRM_1	autonomously/vernalization	HMMER and BLASTP
BnaA09g37880D	AT2G43410	FPA	0	94	RRM_1	autonomously/vernalization	HMMER and BLASTP
BnaC04g02920D	AT2G43410	FPA	0	50	RRM_1	autonomously/vernalization	HMMER and BLASTP
BnaC08g29740D	AT2G43410	FPA	0	100	RRM_1	autonomously/vernalization	HMMER and BLASTP
BnaA03g26720D	AT4G00830	LIF2	0	100	RRM_1	autonomously	HMMER and BLASTP
BnaA09g52030D	AT4G00830	LIF2	0	100	RRM_1	autonomously	HMMER and BLASTP
BnaC03g31630D	AT4G00830	LIF2	0	100	RRM_1	autonomously	HMMER and BLASTP
BnaCnng01640D	AT4G00830	LIF2	0	100	RRM_1	autonomously	HMMER and BLASTP
BnaA06g36240D	AT5G44200	CBP20	1e-140	99	RRM_1	autonomously	HMMER and BLASTP
BnaC07g17720D	AT5G44200	CBP20	1e-139	82	RRM_1	autonomously	HMMER and BLASTP
BnaA08g06940D	AT1G32230	RCD1	0	98	RST	autonomously	HMMER and BLASTP
BnaC05g24350D	AT1G32230	RCD1	0	99	RST	autonomously	HMMER and BLASTP
BnaC05g28860D	AT1G32230	RCD1	0	99	RST	autonomously	HMMER and BLASTP
BnaCnng35940D	AT1G32230	RCD1	1e-168	98	RST	autonomously	HMMER and BLASTP
BnaCnng53220D	AT1G32230	RCD1	0	99	RST	autonomously	HMMER and BLASTP
BnaA05g08530D	AT2G35510	SRO1	0	93	RST	autonomously	HMMER and BLASTP
BnaC01g17330D	AT2G35510	SRO1	2e-19	81	RST	autonomously	HMMER and BLASTP
BnaC02g34740D	AT2G35510	SRO1	3e-24	81	RST	autonomously	HMMER and BLASTP
BnaC03g76460D	AT2G35510	SRO1	5e-14	82	RST	autonomously	HMMER and BLASTP
BnaC04g09610D	AT2G35510	SRO1	0	97	RST	autonomously	HMMER and BLASTP
BnaC04g44420D	AT2G35510	SRO1	0	97	RST	autonomously	HMMER and BLASTP
BnaA07g24970D	AT1G57820	VIM1/ORTH2	0	99	zf-C3HC4_2/zf-C3HC4_3/zf-RING_2/SAD_SRA	autonomously	HMMER and BLASTP
BnaA09g41060D	AT1G57820	VIM1/ORTH2	0	99	zf-C3HC4_2/zf-C3HC4_3/zf-RING_2/SAD_SRA	autonomously	HMMER and BLASTP
BnaA09g42540D	AT1G57820	VIM1/ORTH2	0	93	zf-C3HC4_2/zf-C3HC4_3/zf-RING_2/SAD_SRA	autonomously	HMMER and BLASTP
BnaC06g26680D	AT1G57820	VIM1/ORTH2	0	99	zf-C3HC4_2/zf-C3HC4_3/zf-RING_2/SAD_SRA	autonomously	HMMER and BLASTP
BnaC08g35000D	AT1G57820	VIM1/ORTH2	0	93	zf-C3HC4_2/zf-C3HC4_3/zf-RING_2/SAD_SRA	autonomously	HMMER and BLASTP
BnaC08g49130D	AT1G57820	VIM1/ORTH2	0	100	zf-C3HC4_2/zf-C3HC4_3/zf-RING_2/SAD_SRA	autonomously	HMMER and BLASTP
BnaC03g46150D	AT5G39550	VIM3/ORTH1	2e-34	64	SAD_SRA	autonomously	HMMER and BLASTP
BnaC06g18030D	AT5G39550	VIM3/ORTH1	1e-33	81	SAD_SRA	autonomously	HMMER and BLASTP
BnaA01g16970D	AT4G28190	ULT1	3e-160	98	SAND	flowering-time integrators	HMMER and BLASTP
BnaA03g49100D	AT4G28190	ULT1	3e-156	100	SAND	flowering-time integrators	HMMER and BLASTP
BnaC01g20720D	AT4G28190	ULT1	4e-158	97	SAND	flowering-time integrators	HMMER and BLASTP
BnaC07g50630D	AT4G28190	ULT1	4e-157	100	SAND	flowering-time integrators	HMMER and BLASTP
BnaA06g13420D	AT1G19330	AFR2	4e-79	85	SAP30_Sin3_bdg	photoperiodic, lighting and signaling	HMMER and BLASTP
BnaA06g13440D	AT1G19330	AFR2	7e-153	100	SAP30_Sin3_bdg	photoperiodic, lighting and signaling	HMMER and BLASTP
BnaA09g44220D	AT1G19330	AFR2	4e-113	100	SAP30_Sin3_bdg	photoperiodic, lighting and signaling	HMMER and BLASTP
BnaC05g14960D	AT1G19330	AFR2	4e-75	88	SAP30_Sin3_bdg	photoperiodic, lighting and signaling	HMMER and BLASTP
BnaC05g14990D	AT1G19330	AFR2	2e-152	100	SAP30_Sin3_bdg	photoperiodic, lighting and signaling	HMMER and BLASTP
BnaC08g18750D	AT1G19330	AFR2	1e-153	100	SAP30_Sin3_bdg	photoperiodic, lighting and signaling	HMMER and BLASTP
BnaC08g36780D	AT1G19330	AFR2	3e-133	100	SAP30_Sin3_bdg	photoperiodic, lighting and signaling	HMMER and BLASTP
BnaA02g17110D	AT1G75060	AFR1	2e-132	100	SAP30_Sin3_bdg	photoperiodic, lighting and signaling	HMMER and BLASTP
BnaAnng28280D	AT1G75060	AFR1	4e-133	99	SAP30_Sin3_bdg	photoperiodic, lighting and signaling	HMMER and BLASTP
BnaC06g35860D	AT1G75060	AFR1	6e-138	100	SAP30_Sin3_bdg	photoperiodic, lighting and signaling	HMMER and BLASTP
BnaCnng08160D	AT1G75060	AFR1	1e-133	100	SAP30_Sin3_bdg	photoperiodic, lighting and signaling	HMMER and BLASTP
BnaA06g01110D	AT1G53160	SPL4	1e-70	100	SBP	flowering-time integrators	HMMER and BLASTP
BnaA04g19840D	AT2G33810	SPL3	1e-58	99	SBP	flowering-time integrators	HMMER and BLASTP
BnaA05g09840D	AT2G33810	SPL3	1e-56	92	SBP	flowering-time integrators	HMMER and BLASTP
BnaC03g18800D	AT2G33810	SPL3	3e-58	72	SBP	flowering-time integrators	HMMER and BLASTP
BnaC04g44230D	AT2G33810	SPL3	5e-57	99	SBP	flowering-time integrators	HMMER and BLASTP
BnaCnng05200D	AT2G33810	SPL3	3e-58	90	SBP	flowering-time integrators	HMMER and BLASTP
BnaA04g24340D	AT2G42200	SPL9	0	100	SBP	aging	HMMER and BLASTP
BnaA05g02680D	AT2G42200	SPL9	0	100	SBP	aging	HMMER and BLASTP
BnaC04g02520D	AT2G42200	SPL9	0	100	SBP	aging	HMMER and BLASTP
BnaC04g48120D	AT2G42200	SPL9	1e-29	79	SBP	aging	HMMER and BLASTP
BnaC04g48150D	AT2G42200	SPL9	0	100	SBP	aging	HMMER and BLASTP
BnaA01g28740D	AT3G15270	SPL5	8e-95	99	SBP	flowering-time integrators	HMMER and BLASTP
BnaA05g14670D	AT3G15270	SPL5	5e-81	100	SBP	flowering-time integrators	HMMER and BLASTP
BnaA05g24340D	AT3G15270	SPL5	2e-97	100	SBP	flowering-time integrators	HMMER and BLASTP
BnaC01g36290D	AT3G15270	SPL5	9e-92	99	SBP	flowering-time integrators	HMMER and BLASTP
BnaC05g38350D	AT3G15270	SPL5	6e-99	100	SBP	flowering-time integrators	HMMER and BLASTP
BnaC06g10070D	AT3G15270	SPL5	8e-71	99	SBP	flowering-time integrators	HMMER and BLASTP
BnaC06g41420D	AT3G15270	SPL5	3e-80	100	SBP	flowering-time integrators	HMMER and BLASTP
BnaA04g27550D	AT3G57920	SPL15	3e-118	100	SBP	aging	HMMER and BLASTP
BnaA07g17550D	AT3G57920	SPL15	3e-144	100	SBP	aging	HMMER and BLASTP
BnaC04g23930D	AT3G57920	SPL15	7e-136	100	SBP	aging	HMMER and BLASTP
BnaC06g16200D	AT3G57920	SPL15	3e-155	100	SBP	aging	HMMER and BLASTP
BnaA07g17090D	AT1G76710	SDG26/ASHH1	5e-138	95	SET	autonomously	HMMER and BLASTP
BnaA07g33020D	AT1G76710	SDG26/ASHH1	0	98	SET	autonomously	HMMER and BLASTP
BnaC06g37540D	AT1G76710	SDG26/ASHH1	0	98	SET	autonomously	HMMER and BLASTP
BnaA07g33460D	AT1G77300	EFS/SDG8	0	99	SET	photoperiodic, lighting and signaling/autonomously	HMMER and BLASTP
BnaC06g38010D	AT1G77300	EFS/SDG8	0	99	SET	photoperiodic, lighting and signaling/autonomously	HMMER and BLASTP
BnaA04g13630D	AT2G23380	CLF/SDG1	0	99	SET	vernalization	HMMER and BLASTP
BnaC04g35880D	AT2G23380	CLF/SDG1	0	99	SET	vernalization	HMMER and BLASTP
BnaA04g13850D	AT2G23740	SUVR5	0	98	SET	autonomously	HMMER and BLASTP
BnaA09g41880D	AT2G23740	SUVR5	1e-104	94	SET	autonomously	HMMER and BLASTP
BnaC04g56280D	AT2G23740	SUVR5	0	98	SET	autonomously	HMMER and BLASTP
BnaA03g20680D	AT2G44150	SDG7/ASSH3	6e-177	99	SET	vernalization	HMMER and BLASTP
BnaA05g03780D	AT2G44150	SDG7/ASSH3	0	98	SET	vernalization	HMMER and BLASTP
BnaC03g24710D	AT2G44150	SDG7/ASSH3	2e-176	99	SET	vernalization	HMMER and BLASTP
BnaC04g03390D	AT2G44150	SDG7/ASSH3	0	99	SET	vernalization	HMMER and BLASTP
BnaA09g16090D	AT5G42400	ATXR7/SDG25	0	99	SET	photoperiodic, lighting and signaling/autonomously	HMMER and BLASTP
BnaC09g16850D	AT5G42400	ATXR7/SDG25	0	93	SET	photoperiodic, lighting and signaling/autonomously	HMMER and BLASTP
BnaA02g35510D	AT1G66650	AT-STUbl4	0	100	Sina	photoperiodic, lighting and signaling	HMMER and BLASTP
BnaA03g21230D	AT2G46020	BRM/CHR2	0	100	SNF2_N	autonomously	HMMER and BLASTP
BnaA04g26610D	AT2G46020	BRM/CHR2	0	100	SNF2_N	autonomously	HMMER and BLASTP
BnaC03g25530D	AT2G46020	BRM/CHR2	0	96	SNF2_N	autonomously	HMMER and BLASTP
BnaC03g25540D	AT2G46020	BRM/CHR2	0	100	SNF2_N	autonomously	HMMER and BLASTP
BnaC04g50670D	AT2G46020	BRM/CHR2	0	100	SNF2_N	autonomously	HMMER and BLASTP
BnaA05g26370D	AT3G12810	PIE1	0	100	SNF2_N	autonomously	HMMER and BLASTP
BnaCnng23620D	AT3G12810	PIE1	0	100	SNF2_N	autonomously	HMMER and BLASTP
BnaA04g02460D	AT3G57300	INO80	0	94	SNF2_N	autonomously	HMMER and BLASTP
BnaA09g36650D	AT3G57300	INO80	0	99	SNF2_N	autonomously	HMMER and BLASTP
BnaC04g24300D	AT3G57300	INO80	0	99	SNF2_N	autonomously	HMMER and BLASTP
BnaC08g28240D	AT3G57300	INO80	0	99	SNF2_N	autonomously	HMMER and BLASTP
BnaA06g02340D	AT1G51450	ASH2R/TRO	0	100	SPRY	autonomously	HMMER and BLASTP
BnaC06g04580D	AT1G51450	ASH2R/TRO	0	94	SPRY	autonomously	HMMER and BLASTP
BnaA03g24480D	AT4G10710	SPT16	0	100	SPT16	autonomously	HMMER and BLASTP
BnaA09g22410D	AT4G10710	SPT16	0	92	SPT16	autonomously	HMMER and BLASTP
BnaC03g29110D	AT4G10710	SPT16	0	93	SPT16	autonomously	HMMER and BLASTP
BnaCnng25210D	AT4G10710	SPT16	0	83	SPT16	autonomously	HMMER and BLASTP
BnaA04g12990D	AT2G22540	SVP	1e-153	100	K-box/SRF-TF	flowering-time integrators	HMMER and BLASTP
BnaA09g42480D	AT2G22540	SVP	3e-151	100	K-box/SRF-TF	flowering-time integrators	HMMER and BLASTP
BnaC04g35060D	AT2G22540	SVP	2e-150	100	K-box/SRF-TF	flowering-time integrators	HMMER and BLASTP
BnaC08g34920D	AT2G22540	SVP	2e-150	100	K-box/SRF-TF	flowering-time integrators	HMMER and BLASTP
BnaA04g13050D	AT2G22630	AGL17	3e-132	100	K-box/SRF-TF	photoperiodic, lighting and signaling	HMMER and BLASTP
BnaC04g35150D	AT2G22630	AGL17	5e-127	100	K-box/SRF-TF	photoperiodic, lighting and signaling	HMMER and BLASTP
BnaA01g02900D	AT3G57230	AGL16	9e-147	100	K-box/SRF-TF	autonomously	HMMER and BLASTP
BnaA03g51000D	AT3G57230	AGL16	3e-146	100	K-box/SRF-TF	autonomously	HMMER and BLASTP
BnaC01g04170D	AT3G57230	AGL16	2e-144	100	K-box/SRF-TF	autonomously	HMMER and BLASTP
BnaC07g44870D	AT3G57230	AGL16	2e-146	100	K-box/SRF-TF	autonomously	HMMER and BLASTP
BnaA04g02430D	AT3G57390	AGL18	2e-21	62	K-box/SRF-TF	photoperiodic, lighting and signaling	HMMER and BLASTP
BnaA06g01120D	AT3G57390	AGL18	3e-126	100	K-box/SRF-TF	photoperiodic, lighting and signaling	HMMER and BLASTP
BnaA07g17280D	AT3G57390	AGL18	2e-137	97	K-box/SRF-TF	photoperiodic, lighting and signaling	HMMER and BLASTP
BnaA09g36710D	AT3G57390	AGL18	2e-137	100	K-box/SRF-TF	photoperiodic, lighting and signaling	HMMER and BLASTP
BnaC04g24260D	AT3G57390	AGL18	1e-132	99	K-box/SRF-TF	photoperiodic, lighting and signaling	HMMER and BLASTP
BnaC08g28320D	AT3G57390	AGL18	5e-137	100	K-box/SRF-TF	photoperiodic, lighting and signaling	HMMER and BLASTP
BnaCnng07450D	AT3G57390	AGL18	3e-128	100	K-box/SRF-TF	photoperiodic, lighting and signaling	HMMER and BLASTP
BnaA09g21280D	AT4G11880	XAL2/AGL14	2e-116	100	K-box/SRF-TF	flowering-time integrators	HMMER and BLASTP
BnaC09g23670D	AT4G11880	XAL2/AGL14	6e-114	100	K-box/SRF-TF	flowering-time integrators	HMMER and BLASTP
BnaA01g12700D	AT4G22950	AGL19	5e-35	87	K-box/SRF-TF	vernalization	HMMER and BLASTP
BnaA03g45650D	AT4G22950	AGL19	3e-126	99	K-box/SRF-TF	vernalization	HMMER and BLASTP
BnaA08g10540D	AT4G22950	AGL19	2e-120	99	K-box/SRF-TF	vernalization	HMMER and BLASTP
BnaC01g14430D	AT4G22950	AGL19	5e-35	87	K-box/SRF-TF	vernalization	HMMER and BLASTP
BnaC07g37750D	AT4G22950	AGL19	4e-121	99	K-box/SRF-TF	vernalization	HMMER and BLASTP
BnaCnng29230D	AT4G22950	AGL19	9e-85	94	K-box/SRF-TF	vernalization	HMMER and BLASTP
BnaCnng57290D	AT4G22950	AGL19	3e-126	99	K-box/SRF-TF	vernalization	HMMER and BLASTP
BnaA03g46780D	AT4G24540	AGL24	8e-128	100	K-box/SRF-TF	flowering-time integrators	HMMER and BLASTP
BnaC01g16370D	AT4G24540	AGL24	6e-135	100	K-box/SRF-TF	flowering-time integrators	HMMER and BLASTP
BnaC07g38990D	AT4G24540	AGL24	4e-124	95	K-box/SRF-TF	flowering-time integrators	HMMER and BLASTP
BnaA02g00370D	AT5G10140	FLC/AGL25/FLF	9e-100	99	K-box/SRF-TF	flowering-time integrators	HMMER and BLASTP
BnaA03g02820D	AT5G10140	FLC/AGL25/FLF	1e-97	100	K-box/SRF-TF	flowering-time integrators	HMMER and BLASTP
BnaA03g13630D	AT5G10140	FLC/AGL25/FLF	6e-92	100	K-box/SRF-TF	flowering-time integrators	HMMER and BLASTP
BnaA10g22080D	AT5G10140	FLC/AGL25/FLF	2e-101	100	K-box/SRF-TF	flowering-time integrators	HMMER and BLASTP
BnaC02g00490D	AT5G10140	FLC/AGL25/FLF	6e-97	99	K-box/SRF-TF	flowering-time integrators	HMMER and BLASTP
BnaC03g04170D	AT5G10140	FLC/AGL25/FLF	7e-99	100	K-box/SRF-TF	flowering-time integrators	HMMER and BLASTP
BnaC03g16530D	AT5G10140	FLC/AGL25/FLF	3e-67	99	K-box/SRF-TF	flowering-time integrators	HMMER and BLASTP
BnaC09g46500D	AT5G10140	FLC/AGL25/FLF	2e-100	100	K-box/SRF-TF	flowering-time integrators	HMMER and BLASTP
BnaC09g46540D	AT5G10140	FLC/AGL25/FLF	6e-92	100	K-box/SRF-TF	flowering-time integrators	HMMER and BLASTP
BnaA03g04490D	AT5G13790	AGL15	7e-132	98	K-box/SRF-TF	photoperiodic, lighting and signaling	HMMER and BLASTP
BnaA10g29830D	AT5G13790	AGL15	2e-129	98	K-box/SRF-TF	photoperiodic, lighting and signaling	HMMER and BLASTP
BnaC02g21120D	AT5G13790	AGL15	1e-132	98	K-box/SRF-TF	photoperiodic, lighting and signaling	HMMER and BLASTP
BnaC03g06030D	AT5G13790	AGL15	3e-127	98	K-box/SRF-TF	photoperiodic, lighting and signaling	HMMER and BLASTP
BnaC03g52430D	AT5G13790	AGL15	2e-129	98	K-box/SRF-TF	photoperiodic, lighting and signaling	HMMER and BLASTP
BnaCnng56130D	AT5G13790	AGL15	1e-132	98	K-box/SRF-TF	photoperiodic, lighting and signaling	HMMER and BLASTP
BnaA02g34510D	AT5G65060	MAF3/AGL70	6e-90	100	K-box/SRF-TF	vernalization	HMMER and BLASTP
BnaA06g23990D	AT5G65060	MAF3/AGL70	4e-49	60	K-box/SRF-TF	vernalization	HMMER and BLASTP
BnaC02g43420D	AT5G65060	MAF3/AGL70	8e-91	100	K-box/SRF-TF	vernalization	HMMER and BLASTP
BnaC02g43470D	AT5G65060	MAF3/AGL70	3e-90	100	K-box/SRF-TF	vernalization	HMMER and BLASTP
BnaA02g34520D	AT5G65070	MAF4/AGL69	1e-90	100	K-box/SRF-TF	vernalization	HMMER and BLASTP
BnaA02g34550D	AT5G65070	MAF4/AGL69	1e-99	100	K-box/SRF-TF	vernalization	HMMER and BLASTP
BnaA06g24000D	AT5G65070	MAF4/AGL69	8e-91	100	K-box/SRF-TF	vernalization	HMMER and BLASTP
BnaA02g07010D	AT5G59560	SRR1	2e-166	99	SRR1	photoperiodic, lighting and signaling	HMMER and BLASTP
BnaA03g24400D	AT5G59560	SRR1	8e-141	99	SRR1	photoperiodic, lighting and signaling	HMMER and BLASTP
BnaA10g12530D	AT5G59560	SRR1	2e-142	99	SRR1	photoperiodic, lighting and signaling	HMMER and BLASTP
BnaC02g09900D	AT5G59560	SRR1	3e-158	99	SRR1	photoperiodic, lighting and signaling	HMMER and BLASTP
BnaC09g34850D	AT5G59560	SRR1	3e-147	99	SRR1	photoperiodic, lighting and signaling	HMMER and BLASTP
BnaA02g29370D	AT3G28730	SSRP1/HMG/NFD	0	100	SSrecog	autonomously	HMMER and BLASTP
BnaA06g31340D	AT3G28730	SSRP1/HMG/NFD	0	92	SSrecog	autonomously	HMMER and BLASTP
BnaC02g37430D	AT3G28730	SSRP1/HMG/NFD	0	93	SSrecog	autonomously	HMMER and BLASTP
BnaC07g25280D	AT3G28730	SSRP1/HMG/NFD	0	83	SSrecog	autonomously	HMMER and BLASTP
BnaA01g14770D	AT4G25530	FWA/HDG6	0	100	START	autonomously	HMMER and BLASTP
BnaC01g17410D	AT4G25530	FWA/HDG6	0	92	START	autonomously	HMMER and BLASTP
BnaA08g22960D	AT1G17760	CSTF77	0	83	Suf	autonomously/vernalization	HMMER and BLASTP
BnaC08g17530D	AT1G17760	CSTF77	0	100	Suf	autonomously/vernalization	HMMER and BLASTP
BnaA03g04760D	AT5G14170	BAF60/CHC1	0	96	SWIB	autonomously	HMMER and BLASTP
BnaA10g19490D	AT5G14170	BAF60/CHC1	0	100	SWIB	autonomously	HMMER and BLASTP
BnaC03g06300D	AT5G14170	BAF60/CHC1	0	96	SWIB	autonomously	HMMER and BLASTP
BnaC09g54540D	AT5G14170	BAF60/CHC1	0	100	SWIB	autonomously	HMMER and BLASTP
BnaA01g26700D	AT3G18550	BRC1/TCP18	2e-122	100	TCP	flowering-time integrators	HMMER and BLASTP
BnaA03g34820D	AT3G18550	BRC1/TCP18	0	100	TCP	flowering-time integrators	HMMER and BLASTP
BnaC01g34090D	AT3G18550	BRC1/TCP18	2e-121	100	TCP	flowering-time integrators	HMMER and BLASTP
BnaC05g51920D	AT3G18550	BRC1/TCP18	0	99	TCP	flowering-time integrators	HMMER and BLASTP
BnaCnng23770D	AT3G18550	BRC1/TCP18	0	99	TCP	flowering-time integrators	HMMER and BLASTP
BnaA03g26050D	AT4G02780	GA1	0	99	Terpene_synth/Terpene_synth_C	hormones	HMMER and BLASTP
BnaA09g01090D	AT4G02780	GA1	0	99	Terpene_synth/Terpene_synth_C	hormones	HMMER and BLASTP
BnaC03g30630D	AT4G02780	GA1	0	96	Terpene_synth/Terpene_synth_C	hormones	HMMER and BLASTP
BnaC09g00230D	AT4G02780	GA1	0	99	Terpene_synth/Terpene_synth_C	hormones	HMMER and BLASTP
BnaA07g34940D	AT1G79460	GA2/ATKS1	0	100	Terpene_synth/Terpene_synth_C	hormones	HMMER and BLASTP
BnaC06g39870D	AT1G79460	GA2/ATKS1	0	100	Terpene_synth/Terpene_synth_C	hormones	HMMER and BLASTP
BnaA03g38200D	AT2G06210	ELF8/VIP6	0	100	TPR_1	autonomously	HMMER and BLASTP
BnaC03g45020D	AT2G06210	ELF8/VIP6	0	100	TPR_1	autonomously	HMMER and BLASTP
BnaA06g15750D	AT3G49600	UBP26	0	99	UCH	autonomously/vernalization	HMMER and BLASTP
BnaA06g21130D	AT3G49600	UBP26	0	99	UCH	autonomously/vernalization	HMMER and BLASTP
BnaC03g52360D	AT3G49600	UBP26	0	99	UCH	autonomously/vernalization	HMMER and BLASTP
BnaC08g21200D	AT3G49600	UBP26	0	99	UCH	autonomously/vernalization	HMMER and BLASTP
BnaA03g13740D	AT2G30140	UGT87A2	0	100	UDPGT	autonomously	HMMER and BLASTP
BnaC03g16650D	AT2G30140	UGT87A2	0	100	UDPGT	autonomously	HMMER and BLASTP
BnaA06g09230D	AT1G14400	UBC1	1e-109	100	UQ_con	autonomously	HMMER and BLASTP
BnaA07g28330D	AT1G14400	UBC1	2e-107	100	UQ_con	autonomously	HMMER and BLASTP
BnaA08g24010D	AT1G14400	UBC1	3e-111	100	UQ_con	autonomously	HMMER and BLASTP
BnaA08g24020D	AT1G14400	UBC1	4e-97	80	UQ_con	autonomously	HMMER and BLASTP
BnaA09g57120D	AT1G14400	UBC1	3e-111	100	UQ_con	autonomously	HMMER and BLASTP
BnaC05g10640D	AT1G14400	UBC1	2e-108	100	UQ_con	autonomously	HMMER and BLASTP
BnaC05g49100D	AT1G14400	UBC1	1e-67	81	UQ_con	autonomously	HMMER and BLASTP
BnaC06g30850D	AT1G14400	UBC1	2e-107	100	UQ_con	autonomously	HMMER and BLASTP
BnaC08g16110D	AT1G14400	UBC1	3e-55	98	UQ_con	autonomously	HMMER and BLASTP
BnaC08g39660D	AT1G14400	UBC1	3e-111	100	UQ_con	autonomously	HMMER and BLASTP
BnaCnng51240D	AT1G14400	UBC1	3e-111	100	UQ_con	autonomously	HMMER and BLASTP
BnaA02g26550D	AT2G02760	UBC2	3e-111	100	UQ_con	autonomously	HMMER and BLASTP
BnaA06g34030D	AT2G02760	UBC2	3e-111	100	UQ_con	autonomously	HMMER and BLASTP
BnaA09g19140D	AT2G02760	UBC2	3e-111	100	UQ_con	autonomously	HMMER and BLASTP
BnaC01g29990D	AT2G02760	UBC2	3e-17	85	UQ_con	autonomously	HMMER and BLASTP
BnaC02g34760D	AT2G02760	UBC2	3e-111	100	UQ_con	autonomously	HMMER and BLASTP
BnaC07g21870D	AT2G02760	UBC2	2e-94	100	UQ_con	autonomously	HMMER and BLASTP
BnaA03g32000D	AT3G11910	UBP13	0	100	UCH/USP7_ICP0_bdg	autonomously	HMMER and BLASTP
BnaA05g27210D	AT3G11910	UBP13	0	99	UCH/USP7_ICP0_bdg	autonomously	HMMER and BLASTP
BnaC03g73540D	AT3G11910	UBP13	0	100	UCH/USP7_ICP0_bdg	autonomously	HMMER and BLASTP
BnaC05g41310D	AT3G11910	UBP13	0	100	UCH/USP7_ICP0_bdg	autonomously	HMMER and BLASTP
BnaA03g55410D	AT5G06600	UBP12	0	100	UCH/USP7_ICP0_bdg	autonomously	HMMER and BLASTP
BnaA10g24360D	AT5G06600	UBP12	0	100	UCH/USP7_ICP0_bdg	autonomously	HMMER and BLASTP
BnaAnng01760D	AT5G06600	UBP12	0	100	UCH/USP7_ICP0_bdg	autonomously	HMMER and BLASTP
BnaC02g01940D	AT5G06600	UBP12	0	100	UCH/USP7_ICP0_bdg	autonomously	HMMER and BLASTP
BnaC03g02630D	AT5G06600	UBP12	0	100	UCH/USP7_ICP0_bdg	autonomously	HMMER and BLASTP
BnaC09g48960D	AT5G06600	UBP12	0	100	UCH/USP7_ICP0_bdg	autonomously	HMMER and BLASTP
BnaA01g18110D	AT4G16845	VRN2	5e-100	81	VEFS-Box	vernalization	HMMER and BLASTP
BnaA05g07780D	AT4G16845	VRN2	2e-49	82	VEFS-Box	vernalization	HMMER and BLASTP
BnaA08g08130D	AT4G16845	VRN2	0	92	VEFS-Box	vernalization	HMMER and BLASTP
BnaC01g21540D	AT4G16845	VRN2	5e-98	83	VEFS-Box	vernalization	HMMER and BLASTP
BnaC04g08790D	AT4G16845	VRN2	1e-66	80	VEFS-Box	vernalization	HMMER and BLASTP
BnaC08g48270D	AT4G16845	VRN2	0	97	VEFS-Box	vernalization	HMMER and BLASTP
BnaA02g11340D	AT5G51230	EMF2/CYR1	0	98	VEFS-Box	autonomously	HMMER and BLASTP
BnaA03g13220D	AT5G51230	EMF2/CYR1	2e-163	96	VEFS-Box	autonomously	HMMER and BLASTP
BnaA10g08130D	AT5G51230	EMF2/CYR1	0	99	VEFS-Box	autonomously	HMMER and BLASTP
BnaA10g08150D	AT5G51230	EMF2/CYR1	5e-121	72	VEFS-Box	autonomously	HMMER and BLASTP
BnaC02g15870D	AT5G51230	EMF2/CYR1	0	99	VEFS-Box	autonomously	HMMER and BLASTP
BnaC09g27450D	AT5G51230	EMF2/CYR1	0	99	VEFS-Box	autonomously	HMMER and BLASTP
BnaA09g46770D	AT1G12910	LWD1/ATAN11	0	100	WD40	autonomously	HMMER and BLASTP
BnaC08g40840D	AT1G12910	LWD1/ATAN11	0	100	WD40	autonomously	HMMER and BLASTP
BnaA06g10370D	AT1G15750	TPL	0	100	WD40/CAF1C_H4-bd	aging/photoperiodic, lighting and signaling	HMMER and BLASTP
BnaA09g56690D	AT1G15750	TPL	0	100	WD40/CAF1C_H4-bd	aging/photoperiodic, lighting and signaling	HMMER and BLASTP
BnaC05g11960D	AT1G15750	TPL	0	100	WD40/CAF1C_H4-bd	aging/photoperiodic, lighting and signaling	HMMER and BLASTP
BnaC08g38720D	AT1G15750	TPL	0	100	WD40/CAF1C_H4-bd	aging/photoperiodic, lighting and signaling	HMMER and BLASTP
BnaA05g14700D	AT1G53090	SPA4	4e-150	98	Pkinase/WD40	photoperiodic, lighting and signaling	HMMER and BLASTP
BnaC06g10100D	AT1G53090	SPA4	0	100	Pkinase/WD40	photoperiodic, lighting and signaling	HMMER and BLASTP
BnaA01g19030D	AT2G19520	FVE/MSI4	0	94	WD40	ambient temperature/autonomously	HMMER and BLASTP
BnaA07g01200D	AT2G19520	FVE/MSI4	4e-174	87	WD40	ambient temperature/autonomously	HMMER and BLASTP
BnaA09g09860D	AT2G19520	FVE/MSI4	0	100	WD40	ambient temperature/autonomously	HMMER and BLASTP
BnaA09g44120D	AT2G19520	FVE/MSI4	0	100	WD40	ambient temperature/autonomously	HMMER and BLASTP
BnaAnng33220D	AT2G19520	FVE/MSI4	0	90	WD40	ambient temperature/autonomously	HMMER and BLASTP
BnaC07g01700D	AT2G19520	FVE/MSI4	0	100	WD40	ambient temperature/autonomously	HMMER and BLASTP
BnaC08g36680D	AT2G19520	FVE/MSI4	0	100	WD40	ambient temperature/autonomously	HMMER and BLASTP
BnaC09g09900D	AT2G19520	FVE/MSI4	0	100	WD40	ambient temperature/autonomously	HMMER and BLASTP
BnaA04g19110D	AT2G32950	COP1	1e-152	98	zf-C3HC4_2/zf-C3HC4_3/zf-RING_2/WD40	photoperiodic, lighting and signaling	HMMER and BLASTP
BnaA05g34990D	AT2G32950	COP1	0	100	zf-C3HC4_2/zf-C3HC4_3/zf-RING_2/WD40	photoperiodic, lighting and signaling	HMMER and BLASTP
BnaC03g18300D	AT2G32950	COP1	5e-41	76	zf-C3HC4_2/zf-C3HC4_3/zf-RING_2/WD40	photoperiodic, lighting and signaling	HMMER and BLASTP
BnaC04g11750D	AT2G32950	COP1	0	100	zf-C3HC4_2/zf-C3HC4_3/zf-RING_2/WD40	photoperiodic, lighting and signaling	HMMER and BLASTP
BnaA03g21350D	AT2G46340	SPA1	0	99	Pkinase/WD40	photoperiodic, lighting and signaling	HMMER and BLASTP
BnaA05g01470D	AT2G46340	SPA1	0	100	Pkinase/WD40	photoperiodic, lighting and signaling	HMMER and BLASTP
BnaC03g25720D	AT2G46340	SPA1	0	99	Pkinase/WD40	photoperiodic, lighting and signaling	HMMER and BLASTP
BnaC04g01130D	AT2G46340	SPA1	0	100	Pkinase/WD40	photoperiodic, lighting and signaling	HMMER and BLASTP
BnaA01g28800D	AT3G15354	SPA3	0	100	Pkinase/WD40	photoperiodic, lighting and signaling	HMMER and BLASTP
BnaA05g24250D	AT3G15354	SPA3	0	100	Pkinase/WD40	photoperiodic, lighting and signaling	HMMER and BLASTP
BnaC01g36140D	AT3G15354	SPA3	0	99	Pkinase/WD40	photoperiodic, lighting and signaling	HMMER and BLASTP
BnaC05g38270D	AT3G15354	SPA3	0	100	Pkinase/WD40	photoperiodic, lighting and signaling	HMMER and BLASTP
BnaA01g25550D	AT3G20740	FIE1/FIS3	0	100	WD40	autonomously	HMMER and BLASTP
BnaA05g20150D	AT3G20740	FIE1/FIS3	0	93	WD40	autonomously	HMMER and BLASTP
BnaA05g20180D	AT3G20740	FIE1/FIS3	3e-115	84	WD40	autonomously	HMMER and BLASTP
BnaA05g20190D	AT3G20740	FIE1/FIS3	0	97	WD40	autonomously	HMMER and BLASTP
BnaAnng26700D	AT3G20740	FIE1/FIS3	2e-88	93	WD40	autonomously	HMMER and BLASTP
BnaC01g32500D	AT3G20740	FIE1/FIS3	0	100	WD40	autonomously	HMMER and BLASTP
BnaC05g31520D	AT3G20740	FIE1/FIS3	4e-143	94	WD40	autonomously	HMMER and BLASTP
BnaCnng29960D	AT3G20740	FIE1/FIS3	0	94	WD40	autonomously	HMMER and BLASTP
BnaA06g15660D	AT3G49660	WDR5A	3e-29	95	WD40	vernalization	HMMER and BLASTP
BnaA06g21270D	AT3G49660	WDR5A	0	100	WD40	vernalization	HMMER and BLASTP
BnaC03g52270D	AT3G49660	WDR5A	0	99	WD40	vernalization	HMMER and BLASTP
BnaA01g07150D	AT4G29830	VIP3/SKI8	0	100	WD40	autonomously	HMMER and BLASTP
BnaA08g13310D	AT4G29830	VIP3/SKI8	0	100	WD40	autonomously	HMMER and BLASTP
BnaC01g08630D	AT4G29830	VIP3/SKI8	0	100	WD40	autonomously	HMMER and BLASTP
BnaC03g68260D	AT4G29830	VIP3/SKI8	0	100	WD40	autonomously	HMMER and BLASTP
BnaA02g01670D	AT5G13480	FY	0	96	WD40	autonomously/vernalization	HMMER and BLASTP
BnaA03g04360D	AT5G13480	FY	0	92	WD40	autonomously/vernalization	HMMER and BLASTP
BnaC02g04790D	AT5G13480	FY	0	96	WD40	autonomously/vernalization	HMMER and BLASTP
BnaC03g05900D	AT5G13480	FY	0	96	WD40	autonomously/vernalization	HMMER and BLASTP
BnaA09g05170D	AT5G23730	RUP2/EFO2	0	100	WD40	photoperiodic, lighting and signaling	HMMER and BLASTP
BnaC09g04740D	AT5G23730	RUP2/EFO2	0	100	WD40	photoperiodic, lighting and signaling	HMMER and BLASTP
BnaA01g15570D	AT4G26440	WRKY34/MSP3	0	99	WRKY	vernalization	HMMER and BLASTP
BnaA03g48030D	AT4G26440	WRKY34/MSP3	0	100	WRKY	vernalization	HMMER and BLASTP
BnaC01g18490D	AT4G26440	WRKY34/MSP3	0	98	WRKY	vernalization	HMMER and BLASTP
BnaCnng64000D	AT4G26440	WRKY34/MSP3	0	100	WRKY	vernalization	HMMER and BLASTP
BnaA01g17510D	AT4G16280	FCA	0	98	RRM_1/WW	ambient temperature	HMMER and BLASTP
BnaC01g21860D	AT4G16280	FCA	0	100	RRM_1/WW	ambient temperature	HMMER and BLASTP
BnaAnng05660D	AT5G45600	YAF9A/TAF14B/GAS41	0	99	YEATS	autonomously	HMMER and BLASTP
BnaC07g18570D	AT5G45600	YAF9A/TAF14B/GAS41	0	100	YEATS	autonomously	HMMER and BLASTP
BnaA08g28420D	AT1G06040	STO	2e-142	100	zf-B_box	photoperiodic, lighting and signaling	HMMER and BLASTP
BnaA09g50090D	AT1G06040	STO	3e-133	100	zf-B_box	photoperiodic, lighting and signaling	HMMER and BLASTP
BnaA10g03990D	AT1G06040	STO	7e-147	100	zf-B_box	photoperiodic, lighting and signaling	HMMER and BLASTP
BnaC08g01640D	AT1G06040	STO	3e-147	100	zf-B_box	photoperiodic, lighting and signaling	HMMER and BLASTP
BnaC08g44590D	AT1G06040	STO	2e-130	100	zf-B_box	photoperiodic, lighting and signaling	HMMER and BLASTP
BnaA06g37240D	AT4G38960	BBX19	2e-91	95	zf-B_box	photoperiodic, lighting and signaling	HMMER and BLASTP
BnaA08g16830D	AT4G38960	BBX19	5e-122	100	zf-B_box	photoperiodic, lighting and signaling	HMMER and BLASTP
BnaC03g60270D	AT4G38960	BBX19	9e-123	100	zf-B_box	photoperiodic, lighting and signaling	HMMER and BLASTP
BnaC07g47480D	AT4G38960	BBX19	5e-109	100	zf-B_box	photoperiodic, lighting and signaling	HMMER and BLASTP
BnaA03g36960D	AT3G23060	AtBMI1C	0	99	zf-C3HC4_3/zf-C3HC4_2/zf-RING_2	autonomously	HMMER and BLASTP
BnaC03g43180D	AT3G23060	AtBMI1C	0	100	zf-C3HC4_3/zf-C3HC4_2/zf-RING_2	autonomously	HMMER and BLASTP
BnaA08g00600D	AT1G55250	HUB2	0	100	zf-C3HC4_2/zf-C3HC4_3	autonomously	HMMER and BLASTP
BnaC03g70390D	AT1G55250	HUB2	0	100	zf-C3HC4_2/zf-C3HC4_3	autonomously	HMMER and BLASTP
BnaA04g25980D	AT2G44950	HUB1	0	100	zf-C3HC4_2/zf-C3HC4_3	autonomously	HMMER and BLASTP
BnaA05g04460D	AT2G44950	HUB1	0	100	zf-C3HC4_2/zf-C3HC4_3	autonomously	HMMER and BLASTP
BnaC04g03880D	AT2G44950	HUB1	0	100	zf-C3HC4_2/zf-C3HC4_3	autonomously	HMMER and BLASTP
BnaC04g50050D	AT2G44950	HUB1	0	100	zf-C3HC4_2/zf-C3HC4_3	autonomously	HMMER and BLASTP
BnaA05g09820D	AT2G33835	FES1	0	100	zf-CCCH	vernalization	HMMER and BLASTP
BnaCnng05170D	AT2G33835	FES1	0	100	zf-CCCH	vernalization	HMMER and BLASTP
BnaA07g24230D	AT1G69570	CDF5	0	100	zf-Dof	photoperiodic, lighting and signaling	HMMER and BLASTP
BnaA07g28120D	AT1G69570	CDF5	5e-174	100	zf-Dof	photoperiodic, lighting and signaling	HMMER and BLASTP
BnaAnng41280D	AT1G69570	CDF5	8e-171	100	zf-Dof	photoperiodic, lighting and signaling	HMMER and BLASTP
BnaC06g28080D	AT1G69570	CDF5	1e-175	100	zf-Dof	photoperiodic, lighting and signaling	HMMER and BLASTP
BnaC06g43390D	AT1G69570	CDF5	0	100	zf-Dof	photoperiodic, lighting and signaling	HMMER and BLASTP
BnaA04g19980D	AT2G34140	CDF4	7e-89	100	zf-Dof	photoperiodic, lighting and signaling	HMMER and BLASTP
BnaC04g44370D	AT2G34140	CDF4	4e-89	100	zf-Dof	photoperiodic, lighting and signaling	HMMER and BLASTP
BnaAnng22720D	AT3G47500	CDF3	0	100	zf-Dof	photoperiodic, lighting and signaling	HMMER and BLASTP
BnaCnng15140D	AT3G47500	CDF3	0	100	zf-Dof	photoperiodic, lighting and signaling	HMMER and BLASTP
BnaA04g09490D	AT5G39660	CDF2	0	100	zf-Dof	photoperiodic, lighting and signaling	HMMER and BLASTP
BnaA07g14740D	AT5G39660	CDF2	0	100	zf-Dof	photoperiodic, lighting and signaling	HMMER and BLASTP
BnaC04g31720D	AT5G39660	CDF2	0	100	zf-Dof	photoperiodic, lighting and signaling	HMMER and BLASTP
BnaC06g12530D	AT5G39660	CDF2	0	100	zf-Dof	photoperiodic, lighting and signaling	HMMER and BLASTP
BnaA06g21870D	AT5G62430	CDF1	4e-144	100	zf-Dof	photoperiodic, lighting and signaling	HMMER and BLASTP
BnaAnng24480D	AT5G62430	CDF1	3e-158	100	zf-Dof	photoperiodic, lighting and signaling	HMMER and BLASTP
BnaAnng29770D	AT5G62430	CDF1	1e-161	100	zf-Dof	photoperiodic, lighting and signaling	HMMER and BLASTP
BnaCnng61810D	AT5G62430	CDF1	2e-143	100	zf-Dof	photoperiodic, lighting and signaling	HMMER and BLASTP
BnaA09g50210D	AT1G05830	ATX2	0	97	PWWP/SET/zf-HIT/zf-HC5HC2H_2	photoperiodic, lighting and signaling/autonomously	HMMER and BLASTP
BnaC08g44440D	AT1G05830	ATX2	0	90	PWWP/SET/zf-HIT/zf-HC5HC2H_2	photoperiodic, lighting and signaling/autonomously	HMMER and BLASTP
BnaA04g18180D	AT2G31650	ATX1/SDG27	0	100	PWWP/SET/zf-HC5HC2H_2	photoperiodic, lighting and signaling/autonomously	HMMER and BLASTP
BnaC04g42250D	AT2G31650	ATX1/SDG27	0	100	PWWP/SET/zf-HC5HC2H_2	photoperiodic, lighting and signaling/autonomously	HMMER and BLASTP
BnaA10g11890D	AT5G37055	SEF/SWC6	9e-120	100	zf-HIT	autonomously	HMMER and BLASTP
BnaAnng16410D	AT5G37055	SEF/SWC6	1e-71	79	zf-HIT	autonomously	HMMER and BLASTP
BnaAnng35630D	AT5G37055	SEF/SWC6	3e-120	100	zf-HIT	autonomously	HMMER and BLASTP
BnaCnng31940D	AT5G37055	SEF/SWC6	3e-119	100	zf-HIT	autonomously	HMMER and BLASTP
BnaA02g06350D	AT5G60410	SIZ1	0	99	zf-MIZ	autonomously	HMMER and BLASTP
BnaA06g38830D	AT5G60410	SIZ1	0	99	zf-MIZ	autonomously	HMMER and BLASTP
BnaA06g38840D	AT5G60410	SIZ1	0	95	zf-MIZ	autonomously	HMMER and BLASTP
BnaA10g13230D	AT5G60410	SIZ1	0	99	zf-MIZ	autonomously	HMMER and BLASTP
BnaC03g55290D	AT5G60410	SIZ1	0	100	zf-MIZ	autonomously	HMMER and BLASTP
BnaCnng38760D	AT5G60410	SIZ1	0	99	zf-MIZ	autonomously	HMMER and BLASTP
BnaA05g00290D	AT2G47700	RFI2	0	100	zf-C3HC4_2/zf-RING_2	photoperiodic, lighting and signaling	HMMER and BLASTP
BnaC04g00170D	AT2G47700	RFI2	0	100	zf-C3HC4_2/zf-RING_2	photoperiodic, lighting and signaling	HMMER and BLASTP
BnaC07g26030D	AT2G47700	RFI2	2e-35	63	zf-C3HC4_2/zf-RING_2	photoperiodic, lighting and signaling	HMMER and BLASTP
BnaCnng43260D	AT2G47700	RFI2	4e-33	58	zf-C3HC4_2/zf-RING_2	photoperiodic, lighting and signaling	HMMER and BLASTP
BnaA05g25140D	AT3G19140	DNF	1e-24	80	zf-C3HC4_2/zf-RING_2	photoperiodic, lighting and signaling	HMMER and BLASTP
BnaA08g18270D	AT1G28520	VOZ1	2e-49	75		photoperiodic, lighting and signaling	BLASTP
BnaA09g27210D	AT1G28520	VOZ1	2e-54	56		photoperiodic, lighting and signaling	BLASTP
BnaC03g58740D	AT1G28520	VOZ1	3e-16	57		photoperiodic, lighting and signaling	BLASTP
BnaC05g21930D	AT1G28520	VOZ1	8e-73	51		photoperiodic, lighting and signaling	BLASTP
BnaA09g30390D	AT1G22770	GI	7e-46	55		photoperiodic, lighting and signaling	BLASTP
BnaC05g18020D	AT1G22770	GI	3e-14	59		photoperiodic, lighting and signaling	BLASTP
BnaAnng21610D	AT1G04870	ATPRMT10	2e-52	78		autonomously	BLASTP
BnaAnng36410D	AT1G04870	ATPRMT10	1e-12	66		autonomously	BLASTP
BnaCnng71640D	AT1G04870	ATPRMT10	5e-87	66		autonomously	BLASTP
BnaA09g25530D	AT1G30970	SUF4	4e-73	58		vernalization	BLASTP
BnaAnng11220D	AT1G30970	SUF4	8e-101	79		vernalization	BLASTP
BnaC08g09340D	AT1G30970	SUF4	0	94		vernalization	BLASTP
BnaCnng11040D	AT1G30970	SUF4	2e-28	93		vernalization	BLASTP
BnaA02g15970D	AT1G72390	PHL	1e-26	62		photoperiodic, lighting and signaling	BLASTP
BnaA07g30150D	AT1G72390	PHL	2e-07	92		photoperiodic, lighting and signaling	BLASTP
BnaC02g21390D	AT1G72390	PHL	1e-11	90		photoperiodic, lighting and signaling	BLASTP
BnaC06g33590D	AT1G72390	PHL	8e-18	60		photoperiodic, lighting and signaling	BLASTP
BnaA04g24450D	AT2G42400	VOZ2	5e-111	60		photoperiodic, lighting and signaling	BLASTP
BnaA05g02850D	AT2G42400	VOZ2	8e-42	65		photoperiodic, lighting and signaling	BLASTP
BnaC04g48260D	AT2G42400	VOZ2	5e-07	53		photoperiodic, lighting and signaling	BLASTP
BnaC04g52750D	AT2G42400	VOZ2	5e-21	83		photoperiodic, lighting and signaling	BLASTP
BnaA05g12230D	AT2G30120	FLX	2e-12	68		vernalization	BLASTP
BnaC04g54610D	AT2G30120	FLX	4e-16	67		vernalization	BLASTP
BnaA04g15260D	AT2G25930	ELF3	0	98		photoperiodic, lighting and signaling	BLASTP
BnaA09g40710D	AT2G25930	ELF3	2e-36	60		photoperiodic, lighting and signaling	BLASTP
BnaC08g33210D	AT2G25930	ELF3	6e-35	59		photoperiodic, lighting and signaling	BLASTP
BnaCnng51090D	AT2G25930	ELF3	8e-43	82		photoperiodic, lighting and signaling	BLASTP
BnaA01g36620D	AT3G22380	TIC	2e-08	50		photoperiodic, lighting and signaling	BLASTP
BnaA03g36630D	AT3G22380	TIC	6e-14	59		photoperiodic, lighting and signaling	BLASTP
BnaA05g17250D	AT3G22380	TIC	8e-11	76		photoperiodic, lighting and signaling	BLASTP
BnaC01g31600D	AT3G22380	TIC	2e-34	87		photoperiodic, lighting and signaling	BLASTP
BnaC03g42780D	AT3G22380	TIC	2e-37	51		photoperiodic, lighting and signaling	BLASTP
BnaC05g30200D	AT3G22380	TIC	7e-14	65		photoperiodic, lighting and signaling	BLASTP
BnaA04g04060D	AT3G54500	LNK2	2e-07	50		photoperiodic, lighting and signaling	BLASTP
BnaA07g16420D	AT3G54500	LNK2	2e-10	87		photoperiodic, lighting and signaling	BLASTP
BnaC04g26220D	AT3G54500	LNK2	2e-127	100		photoperiodic, lighting and signaling	BLASTP
BnaC04g26230D	AT3G54500	LNK2	5e-126	100		photoperiodic, lighting and signaling	BLASTP
BnaC06g15270D	AT3G54500	LNK2	4e-49	95		photoperiodic, lighting and signaling	BLASTP
BnaC08g25270D	AT3G54500	LNK2	1e-42	64		photoperiodic, lighting and signaling	BLASTP
BnaA02g20680D	AT4G02560	LD	0	82		autonomously	BLASTP
BnaC02g27000D	AT4G02560	LD	5e-10	87		autonomously	BLASTP
BnaA09g20140D	AT4G04920	MED16/SFR6	8e-147	93		autonomously	BLASTP
BnaCnng69220D	AT4G04920	MED16/SFR6	2e-92	64		autonomously	BLASTP
BnaCnng73230D	AT4G04920	MED16/SFR6	5e-72	66		autonomously	BLASTP
BnaA02g20880D	AT4G03090	NDX	1e-18	87		autonomously/vernalization	BLASTP
BnaA09g01290D	AT4G03090	NDX	4e-18	70		autonomously/vernalization	BLASTP
BnaC02g46750D	AT4G03090	NDX	1e-06	59		autonomously/vernalization	BLASTP
BnaC09g00450D	AT4G03090	NDX	0	99		autonomously/vernalization	BLASTP
BnaA06g21380D	AT5G61920	FLX4/FLL4	2e-45	64		vernalization	BLASTP
BnaC03g52190D	AT5G61920	FLX4/FLL4	4e-20	59		vernalization	BLASTP
BnaA02g30480D	AT5G48890	LATE	3e-11	91		photoperiodic, lighting and signaling	BLASTP
BnaA06g39620D	AT5G48890	LATE	6e-15	65		photoperiodic, lighting and signaling	BLASTP
BnaA09g03180D	AT5G48890	LATE	4e-09	53		photoperiodic, lighting and signaling	BLASTP
BnaC02g38810D	AT5G48890	LATE	2e-07	53		photoperiodic, lighting and signaling	BLASTP
BnaC07g26830D	AT5G48890	LATE	7e-123	94		photoperiodic, lighting and signaling	BLASTP
BnaC09g02610D	AT5G48890	LATE	1e-55	62		photoperiodic, lighting and signaling	BLASTP
BnaA02g01030D	AT5G11530	EMF1	7e-34	78		autonomously	BLASTP
BnaA03g03410D	AT5G11530	EMF1	4e-07	56		autonomously	BLASTP
BnaA06g27890D	AT5G11530	EMF1	3e-37	63		autonomously	BLASTP
BnaC02g03860D	AT5G11530	EMF1	0	100		autonomously	BLASTP
BnaC03g04840D	AT5G11530	EMF1	0	87		autonomously	BLASTP
BnaC07g29060D	AT5G11530	EMF1	2e-112	94		autonomously	BLASTP
BnaC09g45030D	AT5G11530	EMF1	5e-121	95		autonomously	BLASTP
BnaA02g22520D	AT5G44160	IDD8/NUC	1e-16	82		sugar	BLASTP
BnaA06g36290D	AT5G44160	IDD8/NUC	0	100		sugar	BLASTP
BnaC02g30780D	AT5G44160	IDD8/NUC	2e-09	76		sugar	BLASTP
BnaC02g30790D	AT5G44160	IDD8/NUC	2e-09	76		sugar	BLASTP
BnaC07g17680D	AT5G44160	IDD8/NUC	0	94		sugar	BLASTP
BnaA06g27290D	AT5G24860	FPF1	8e-39	69		hormones	BLASTP
BnaA06g29770D	AT5G24860	FPF1	6e-35	57		hormones	BLASTP
BnaA09g04770D	AT5G24860	FPF1	0	100		hormones	BLASTP
BnaC07g26970D	AT5G24860	FPF1	5e-121	94		hormones	BLASTP
BnaC07g29700D	AT5G24860	FPF1	2e-106	92		hormones	BLASTP
BnaC09g04240D	AT5G24860	FPF1	1e-32	63		hormones	BLASTP
BnaC09g04280D	AT5G24860	FPF1	3e-31	62		hormones	BLASTP
BnaA06g23320D	AT5G64170	LNK1	7e-44	64		photoperiodic, lighting and signaling	BLASTP
BnaC02g48860D	AT5G64170	LNK1	2e-06	66		photoperiodic, lighting and signaling	BLASTP
BnaC03g50000D	AT5G64170	LNK1	1e-21	50		photoperiodic, lighting and signaling	BLASTP
BnaC09g06250D	AT5G64170	LNK1	0	99		photoperiodic, lighting and signaling	BLASTP

## Sheet: Table S4
Table S4 Flowering-time genes identified in B. rapa
Gene ID	Orthologues in Arabidopsis	Name (s)	E-value	Identify (%)	Domain (s)	Pathway (s)	Method (s)
Bra030500	AT1G02400	GA2ox6	0	99	2OG-FeII_Oxy	hormones	HMMER and BLASTP
Bra033324	AT1G02400	GA2ox6	0	99	2OG-FeII_Oxy	hormones	HMMER and BLASTP
Bra026122	AT1G15550	GA3ox1	0	100	2OG-FeII_Oxy	hormones	HMMER and BLASTP
Bra026757	AT1G15550	GA3ox1	0	100	2OG-FeII_Oxy	hormones	HMMER and BLASTP
Bra010802	AT1G30040	GA2ox2	0	98	2OG-FeII_Oxy	hormones	HMMER and BLASTP
Bra030187	AT1G30040	GA2ox2	0	100	2OG-FeII_Oxy	hormones	HMMER and BLASTP
Bra032354	AT1G30040	GA2ox2	0	99	2OG-FeII_Oxy	hormones	HMMER and BLASTP
Bra032238	AT1G47990	GA2ox4	0	98	2OG-FeII_Oxy	hormones	HMMER and BLASTP
Bra008362	AT1G78440	GA2ox1	0	99	2OG-FeII_Oxy	hormones	HMMER and BLASTP
Bra035037	AT1G78440	GA2ox1	0	98	2OG-FeII_Oxy	hormones	HMMER and BLASTP
Bra035038	AT1G78440	GA2ox1	0	100	2OG-FeII_Oxy	hormones	HMMER and BLASTP
Bra008480	AT1G80340	GA3ox2	0	98	2OG-FeII_Oxy	hormones	HMMER and BLASTP
Bra005415	AT2G34555	GA2ox3	0	100	2OG-FeII_Oxy	hormones	HMMER and BLASTP
Bra021921	AT2G34555	GA2ox3	2e-172	100	2OG-FeII_Oxy	hormones	HMMER and BLASTP
Bra013512	AT4G21200	GA2ox8	1e-118	71	2OG-FeII_Oxy	hormones	HMMER and BLASTP
Bra020890	AT4G21200	GA2ox8	0	100	2OG-FeII_Oxy	hormones	HMMER and BLASTP
Bra038780	AT4G21200	GA2ox8	0	100	2OG-FeII_Oxy	hormones	HMMER and BLASTP
Bra013890	AT4G25420	GA20ox1	0	99	2OG-FeII_Oxy	hormones	HMMER and BLASTP
Bra019165	AT4G25420	GA20ox1	0	99	2OG-FeII_Oxy	hormones	HMMER and BLASTP
Bra005927	AT5G07200	GA20ox3	0	99	2OG-FeII_Oxy	hormones	HMMER and BLASTP
Bra009285	AT5G07200	GA20ox3	0	100	2OG-FeII_Oxy	hormones	HMMER and BLASTP
Bra010064	AT5G07200	GA20ox3	3e-180	94	2OG-FeII_Oxy	hormones	HMMER and BLASTP
Bra028706	AT5G07200	GA20ox3	0	100	2OG-FeII_Oxy	hormones	HMMER and BLASTP
Bra022565	AT5G51810	GA20ox2	0	100	2OG-FeII_Oxy	hormones	HMMER and BLASTP
Bra028277	AT5G51810	GA20ox2	0	99	2OG-FeII_Oxy	hormones	HMMER and BLASTP
Bra039460	AT3G05120	GID1A	0	87	Abhydrolase_3	hormones	HMMER and BLASTP
Bra003520	AT3G63010	GID1B	0	100	Abhydrolase_3	hormones	HMMER and BLASTP
Bra007722	AT3G63010	GID1B	0	100	Abhydrolase_3	hormones	HMMER and BLASTP
Bra040420	AT3G63010	GID1B	0	99	Abhydrolase_3	hormones	HMMER and BLASTP
Bra009970	AT5G27320	GID1C	0	100	Abhydrolase_3	hormones	HMMER and BLASTP
Bra030818	AT3G33520	ARP6/SUF3/ESD1	0	99	Actin	ambient temperature/autonomously	HMMER and BLASTP
Bra027014	AT1G62830	LDL1	0	88	Amino_oxidase	photoperiodic, lighting and signaling/autonomously	HMMER and BLASTP
Bra001357	AT3G10390	FLD/RSI1	0	91	Amino_oxidase	autonomously	HMMER and BLASTP
Bra021500	AT3G13682	LDL2	0	100	Amino_oxidase	photoperiodic, lighting and signaling/autonomously	HMMER and BLASTP
Bra000487	AT2G28550	TOE1/RAP2.7	0	99	AP2	aging/photoperiodic, lighting and signaling	HMMER and BLASTP
Bra011939	AT2G28550	TOE1/RAP2.7	0	100	AP2	aging/photoperiodic, lighting and signaling	HMMER and BLASTP
Bra007123	AT3G54990	SMZ	4e-152	100	AP2	aging/photoperiodic, lighting and signaling	HMMER and BLASTP
Bra011741	AT4G36920	AP2	0	100	AP2	flowering-time integrators	HMMER and BLASTP
Bra017809	AT4G36920	AP2	0	99	AP2	flowering-time integrators	HMMER and BLASTP
Bra002510	AT5G60120	TOE2	0	100	AP2	aging/photoperiodic, lighting and signaling	HMMER and BLASTP
Bra020262	AT5G60120	TOE2	0	100	AP2	aging/photoperiodic, lighting and signaling	HMMER and BLASTP
Bra012139	AT5G67180	TOE3	7e-168	100	AP2	aging/photoperiodic, lighting and signaling	HMMER and BLASTP
Bra035665	AT2G28830	PUB12	0	99	Arm	autonomously	HMMER and BLASTP
Bra016064	AT2G28830	PUB12	0	99	Ribosomal_L16	autonomously	HMMER and BLASTP
Bra018212	AT3G46510	PUB13	0	99	Arm	autonomously	HMMER and BLASTP
Bra033820	AT3G46510	PUB13	0	100	Arm	autonomously	HMMER and BLASTP
Bra011002	AT1G25560	TEM1/EDF1	0	100	AP2/B3	photoperiodic, lighting and signaling	HMMER and BLASTP
Bra024735	AT1G25560	TEM1/EDF1	0	100	AP2/B3	photoperiodic, lighting and signaling	HMMER and BLASTP
Bra038346	AT1G68840	TEM2/RAV2	0	100	AP2/B3	ambient temperature/photoperiodic, lighting and signaling	HMMER and BLASTP
Bra001729	AT3G18990	VRN1	0	99	B3	vernalization	HMMER and BLASTP
Bra022376	AT3G18990	VRN1	0	100	B3	vernalization	HMMER and BLASTP
Bra037544	AT3G18990	VRN1	0	68	B3	vernalization	HMMER and BLASTP
Bra013592	AT4G22140	EBS	5e-161	95	BAH	photoperiodic, lighting and signaling	HMMER and BLASTP
Bra019395	AT4G22140	EBS	1e-165	100	BAH	photoperiodic, lighting and signaling	HMMER and BLASTP
Bra020856	AT4G22140	EBS	9e-158	76	BAH	photoperiodic, lighting and signaling	HMMER and BLASTP
Bra010705	AT4G39100	SHL1/SHL	5e-150	68	BAH	autonomously	HMMER and BLASTP
Bra013824	AT4G24680	MOS1	3e-180	94	BAT2_N	autonomously	HMMER and BLASTP
Bra019213	AT4G24680	MOS1	0	100	BAT2_N	autonomously	HMMER and BLASTP
Bra000417	AT2G46260	LRB1	0	100	BTB	vernalization	HMMER and BLASTP
Bra004551	AT2G46260	LRB1	0	100	BTB	vernalization	HMMER and BLASTP
Bra000948	AT3G61600	LRB2/POB1	1e-178	97	BTB	vernalization	HMMER and BLASTP
Bra003459	AT3G61600	LRB2/POB1	0	99	BTB	vernalization	HMMER and BLASTP
Bra007618	AT3G61600	LRB2/POB1	0	97	BTB	vernalization	HMMER and BLASTP
Bra002090	AT2G17770	FDP/BZIP27	4e-56	74	bZIP_1	photoperiodic, lighting and signaling	HMMER and BLASTP
Bra037251	AT2G17770	FDP/BZIP27	5e-56	95	bZIP_1	photoperiodic, lighting and signaling	HMMER and BLASTP
Bra010504	AT4G35900	FD	1e-101	99	bZIP_1	photoperiodic, lighting and signaling	HMMER and BLASTP
Bra011648	AT4G35900	FD	2e-93	82	bZIP_1	photoperiodic, lighting and signaling	HMMER and BLASTP
Bra017735	AT4G35900	FD	7e-114	100	bZIP_1	photoperiodic, lighting and signaling	HMMER and BLASTP
Bra019619	AT5G61850	LFY	0	99	C_LFY_FLO	flowering-time integrators	HMMER and BLASTP
Bra029305	AT5G61850	LFY	0	99	C_LFY_FLO	flowering-time integrators	HMMER and BLASTP
Bra002667	AT5G58230	MSI1	0	100	CAF1C_H4-bd	photoperiodic, lighting and signaling/autonomously	HMMER and BLASTP
Bra020379	AT5G58230	MSI1	0	100	CAF1C_H4-bd	photoperiodic, lighting and signaling/autonomously	HMMER and BLASTP
Bra005397	AT2G34720	NF-YA4	2e-122	98	CBFB_NFYA	photoperiodic, lighting and signaling	HMMER and BLASTP
Bra006165	AT5G12840	NF-YA1/HAP2B	1e-130	99	CBFB_NFYA	photoperiodic, lighting and signaling	HMMER and BLASTP
Bra008878	AT5G12840	NF-YA1/HAP2B	1e-155	100	CBFB_NFYA	photoperiodic, lighting and signaling	HMMER and BLASTP
Bra023378	AT5G12840	NF-YA1/HAP2B	2e-115	98	CBFB_NFYA	photoperiodic, lighting and signaling	HMMER and BLASTP
Bra018589	AT1G08970	NF-YC9/HAP5C	2e-101	95	Histone/CBFD_NFYB_HMF	photoperiodic, lighting and signaling	HMMER and BLASTP
Bra030749	AT1G08970	NF-YC9/HAP5C	5e-87	76	Histone/CBFD_NFYB_HMF	photoperiodic, lighting and signaling	HMMER and BLASTP
Bra031651	AT1G08970	NF-YC9/HAP5C	1e-137	95	Histone/CBFD_NFYB_HMF	photoperiodic, lighting and signaling	HMMER and BLASTP
Bra005074	AT2G38880	NF-YB1/HAP3A	3e-96	80	CBFD_NFYB_HMF	photoperiodic, lighting and signaling	HMMER and BLASTP
Bra001615	AT4G14540	NF-YB3/HAP3C	3e-125	74	Histone/CBFD_NFYB_HMF	photoperiodic, lighting and signaling	HMMER and BLASTP
Bra021147	AT4G14540	NF-YB3/HAP3C	1e-85	91	Histone/CBFD_NFYB_HMF	photoperiodic, lighting and signaling	HMMER and BLASTP
Bra027199	AT4G14540	NF-YB3/HAP3C	1e-88	100	Histone/CBFD_NFYB_HMF	photoperiodic, lighting and signaling	HMMER and BLASTP
Bra017473	AT5G47640	NF-YB2/HAP3B	5e-87	76	Histone/CBFD_NFYB_HMF	photoperiodic, lighting and signaling	HMMER and BLASTP
Bra022147	AT5G47640	NF-YB2/HAP3B	2e-112	93	Histone/CBFD_NFYB_HMF	photoperiodic, lighting and signaling	HMMER and BLASTP
Bra018046	AT5G63470	NF-YC4	1e-137	95	Histone/CBFD_NFYB_HMF	photoperiodic, lighting and signaling	HMMER and BLASTP
Bra038636	AT5G63470	NF-YC4	5e-131	86	Histone/CBFD_NFYB_HMF	photoperiodic, lighting and signaling	HMMER and BLASTP
Bra001264	AT3G07650	COL9	0	100	zf-B_box/CCT	photoperiodic, lighting and signaling	HMMER and BLASTP
Bra029666	AT3G07650	COL9	0	100	zf-B_box/CCT	photoperiodic, lighting and signaling	HMMER and BLASTP
Bra040020	AT3G07650	COL9	0	100	zf-B_box/CCT	photoperiodic, lighting and signaling	HMMER and BLASTP
Bra008669	AT5G15840	CO	0	99	zf-B_box/CCT	photoperiodic, lighting and signaling	HMMER and BLASTP
Bra002709	AT5G57660	COL5	9e-115	99	zf-B_box/CCT	photoperiodic, lighting and signaling	HMMER and BLASTP
Bra020425	AT5G57660	COL5	0	100	zf-B_box/CCT	photoperiodic, lighting and signaling	HMMER and BLASTP
Bra040834	AT3G22590	PHP/CDC73	0	100	CDC73_C	vernalization	HMMER and BLASTP
Bra006417	AT5G17690	TFL2/LHP1	7e-62	94	Chromo	photoperiodic, lighting and signaling/autonomously	HMMER and BLASTP
Bra013958	AT5G17690	TFL2/LHP1	3e-171	99	Chromo	photoperiodic, lighting and signaling/autonomously	HMMER and BLASTP
Bra023629	AT5G17690	TFL2/LHP1	4e-146	99	Chromo	photoperiodic, lighting and signaling/autonomously	HMMER and BLASTP
Bra000359	AT2G44680	CKB4	2e-169	100	CK_II_beta	photoperiodic, lighting and signaling	HMMER and BLASTP
Bra004856	AT2G44680	CKB4	9e-162	100	CK_II_beta	photoperiodic, lighting and signaling	HMMER and BLASTP
Bra003407	AT3G60250	CKB3	4e-167	100	CK_II_beta	photoperiodic, lighting and signaling	HMMER and BLASTP
Bra007520	AT3G60250	CKB3	4e-162	94	CK_II_beta	photoperiodic, lighting and signaling	HMMER and BLASTP
Bra016291	AT1G26830	CUL3A	0	100	Cullin	vernalization	HMMER and BLASTP
Bra024680	AT1G26830	CUL3A	0	100	Cullin	vernalization	HMMER and BLASTP
Bra017569	AT5G46210	CUL4	0	100	Cullin	photoperiodic, lighting and signaling/autonomously	HMMER and BLASTP
Bra022023	AT5G46210	CUL4	0	100	Cullin	photoperiodic, lighting and signaling/autonomously	HMMER and BLASTP
Bra025031	AT5G46210	CUL4	0	100	Cullin	photoperiodic, lighting and signaling/autonomously	HMMER and BLASTP
Bra035742	AT3G20810	JMJ30	0	100	JmjC/Cupin_8	ambient temperature/photoperiodic, lighting and signaling	HMMER and BLASTP
Bra038271	AT3G45880	JMJ32/JMJD5	0	100	Cupin_8	autonomously	HMMER and BLASTP
Bra000702	AT4G10180	DET1/FUS2	0	100	Det1	autonomously	HMMER and BLASTP
Bra021339	AT1G54440	RRP6L1	0	98	DNA_pol_A_exo1	autonomously	HMMER and BLASTP
Bra039486	AT5G35910	RRP6L2	0	100	DNA_pol_A_exo1	autonomously	HMMER and BLASTP
Bra024253	AT5G63960	GIS5/EMB2780	0	100	DNA_pol_B	autonomously	HMMER and BLASTP
Bra000165	AT2G40080	ELF4	5e-60	99	DUF1313	photoperiodic, lighting and signaling	HMMER and BLASTP
Bra004991	AT2G40080	ELF4	2e-61	99	DUF1313	photoperiodic, lighting and signaling	HMMER and BLASTP
Bra017035	AT2G40080	ELF4	2e-57	99	DUF1313	photoperiodic, lighting and signaling	HMMER and BLASTP
Bra018641	AT1G08260	ESD7/TIL1/ABO4	0	99	DNA_pol_B/DUF1744	autonomously	HMMER and BLASTP
Bra004911	AT2G45430	AHL22	8e-158	100	DUF296	photoperiodic, lighting and signaling/autonomously	HMMER and BLASTP
Bra039338	AT2G45430	AHL22	8e-149	100	DUF296	photoperiodic, lighting and signaling/autonomously	HMMER and BLASTP
Bra017049	AT2G39810	ESD6/HOS1	0	98	zf-C3HC4_3/ELYS	photoperiodic, lighting and signaling	HMMER and BLASTP
Bra015313	AT1G04400	CRY2	0	99	FAD_binding_7	photoperiodic, lighting and signaling	HMMER and BLASTP
Bra030568	AT1G04400	CRY2	0	100	FAD_binding_7	photoperiodic, lighting and signaling	HMMER and BLASTP
Bra037880	AT4G08920	CRY1	0	98	FAD_binding_7	photoperiodic, lighting and signaling	HMMER and BLASTP
Bra023207	AT1G31814	FRL2	0	94	Frigida	vernalization	HMMER and BLASTP
Bra029192	AT1G31814	FRL2	1e-15	54	Frigida	vernalization	HMMER and BLASTP
Bra035723	AT4G00650	FRI	3e-110	73	Frigida	vernalization	HMMER and BLASTP
Bra008624	AT5G16320	FRL1/SUF8	0	100	Frigida	vernalization	HMMER and BLASTP
Bra021407	AT3G02885	GASA5	0	94	GASA	hormones	HMMER and BLASTP
Bra013675	AT4G23100	CAD2/RML1/GSH1	0	100	GCS2	autonomously	HMMER and BLASTP
Bra019332	AT4G23100	CAD2/RML1/GSH1	0	100	GCS2	autonomously	HMMER and BLASTP
Bra019333	AT4G23100	CAD2/RML1/GSH1	0	98	GCS2	autonomously	HMMER and BLASTP
Bra008366	AT1G78580	TPS1	0	99	Glyco_transf_20	sugar	HMMER and BLASTP
Bra035049	AT1G78580	TPS1	0	99	Glyco_transf_20	sugar	HMMER and BLASTP
Bra039762	AT1G66350	RGL1	0	99	GRAS	hormones	HMMER and BLASTP
Bra017443	AT2G01570	RGA1	0	97	GRAS	hormones	HMMER and BLASTP
Bra024875	AT2G01570	RGA1	0	99	GRAS	hormones	HMMER and BLASTP
Bra031991	AT3G03450	RGL2	0	99	GRAS	hormones	HMMER and BLASTP
Bra013973	AT5G17490	RGL3	0	100	GRAS	hormones	HMMER and BLASTP
Bra010642	AT4G40060	HB16/ATHB16	0	99	HALZ	photoperiodic, lighting and signaling	HMMER and BLASTP
Bra011808	AT4G40060	HB16/ATHB16	1e-163	100	HALZ	photoperiodic, lighting and signaling	HMMER and BLASTP
Bra031105	AT4G29130	HXK1/GIN2	2e-46	81	Hexokinase_2	sugar	HMMER and BLASTP
Bra036699	AT4G29130	HXK1/GIN2	0	99	Hexokinase_2	sugar	HMMER and BLASTP
Bra039025	AT4G29130	HXK1/GIN2	0	99	Hexokinase_2	sugar	HMMER and BLASTP
Bra019424	AT3G44680	HDA9	0	100	Hist_deacetyl	autonomously	HMMER and BLASTP
Bra012984	AT5G61060	HDA5	1e-138	60	Hist_deacetyl	autonomously	HMMER and BLASTP
Bra029339	AT5G61060	HDA5	0	100	Hist_deacetyl	autonomously	HMMER and BLASTP
Bra035942	AT5G61060	HDA5	0	99	Hist_deacetyl	autonomously	HMMER and BLASTP
Bra035858	AT5G63110	HDA6/RTS1	0	100	Hist_deacetyl	autonomously	HMMER and BLASTP
Bra038607	AT5G63110	HDA6/RTS1	0	81	Hist_deacetyl	autonomously	HMMER and BLASTP
Bra018984	AT1G52740	HTA9	1e-88	100	Histone	autonomously	HMMER and BLASTP
Bra030365	AT1G52740	HTA9	1e-88	100	Histone	autonomously	HMMER and BLASTP
Bra000097	AT2G38810	HTA8	3e-79	100	Histone	autonomously	HMMER and BLASTP
Bra003188	AT3G54560	HTA11	2e-90	100	Histone	autonomously	HMMER and BLASTP
Bra007080	AT3G54560	HTA11	1e-81	100	Histone	autonomously	HMMER and BLASTP
Bra014808	AT3G54560	HTA11	1e-90	100	Histone	autonomously	HMMER and BLASTP
Bra018461	AT1G10120	CIB4	5e-172	100	HLH	photoperiodic, lighting and signaling	HMMER and BLASTP
Bra019962	AT1G10120	CIB4	4e-180	93	HLH	photoperiodic, lighting and signaling	HMMER and BLASTP
Bra031700	AT1G10120	CIB4	0	99	HLH	photoperiodic, lighting and signaling	HMMER and BLASTP
Bra028088	AT1G35460	FBH1	3e-115	82	HLH	photoperiodic, lighting and signaling	HMMER and BLASTP
Bra034421	AT1G35460	FBH1	5e-120	94	HLH	photoperiodic, lighting and signaling	HMMER and BLASTP
Bra036760	AT1G35460	FBH1	5e-126	90	HLH	photoperiodic, lighting and signaling	HMMER and BLASTP
Bra018896	AT1G51140	FBH3/AKS1/BHLH122	0	100	HLH	photoperiodic, lighting and signaling	HMMER and BLASTP
Bra004678	AT2G42280	FBH4/AKS3	3e-158	100	HLH	photoperiodic, lighting and signaling	HMMER and BLASTP
Bra016886	AT2G42280	FBH4/AKS3	0	100	HLH	photoperiodic, lighting and signaling	HMMER and BLASTP
Bra000283	AT2G43010	PIF4	0	100	HLH	ambient temperature	HMMER and BLASTP
Bra037742	AT2G43010	PIF4	0	100	HLH	ambient temperature	HMMER and BLASTP
Bra025226	AT3G26744	ICE1/SCRM	0	94	HLH	vernalization	HMMER and BLASTP
Bra032947	AT3G26744	ICE1/SCRM	0	95	HLH	vernalization	HMMER and BLASTP
Bra034246	AT3G26744	ICE1/SCRM	0	95	HLH	vernalization	HMMER and BLASTP
Bra007430	AT3G59060	PIF5/PIL6	0	100	HLH	ambient temperature	HMMER and BLASTP
Bra011540	AT4G34530	CIB1	1e-145	99	HLH	photoperiodic, lighting and signaling	HMMER and BLASTP
Bra034636	AT4G34530	CIB1	8e-104	98	HLH	photoperiodic, lighting and signaling	HMMER and BLASTP
Bra020691	AT5G48560	CIB2	0	100	HLH	photoperiodic, lighting and signaling	HMMER and BLASTP
Bra037478	AT5G48560	CIB2	0	100	HLH	photoperiodic, lighting and signaling	HMMER and BLASTP
Bra017281	AT2G34880	JMJ15/MEE27	0	97	JmjC	autonomously	HMMER and BLASTP
Bra021937	AT2G34880	JMJ15/MEE27	0	94	JmjC	autonomously	HMMER and BLASTP
Bra018060	AT3G48430	REF6/JMJ12	0	100	JmjC	photoperiodic, lighting and signaling/autonomously	HMMER and BLASTP
Bra013461	AT4G20400	JMJ14/PKDM7B/JMJ4	0	94	JmjC	photoperiodic, lighting and signaling/autonomously	HMMER and BLASTP
Bra009474	AT5G04240	ELF6	0	99	JmjC	photoperiodic, lighting and signaling/autonomously	HMMER and BLASTP
Bra009475	AT5G04240	ELF6	0	99	JmjC	photoperiodic, lighting and signaling/autonomously	HMMER and BLASTP
Bra004007	AT1G69120	AP1	5e-154	92	K-box/SRF-TF	flowering-time integrators	HMMER and BLASTP
Bra004361	AT1G69120	AP1	2e-119	91	K-box/SRF-TF	flowering-time integrators	HMMER and BLASTP
Bra038326	AT1G69120	AP1	6e-162	100	K-box/SRF-TF	flowering-time integrators	HMMER and BLASTP
Bra000392	AT2G45650	AGL6	3e-150	100	K-box/SRF-TF	autonomously	HMMER and BLASTP
Bra004927	AT2G45650	AGL6	6e-145	100	K-box/SRF-TF	autonomously	HMMER and BLASTP
Bra000393	AT2G45660	AGL6	5e-140	100	K-box/SRF-TF	autonomously	HMMER and BLASTP
Bra004928	AT2G45660	AGL6	2e-139	100	K-box/SRF-TF	autonomously	HMMER and BLASTP
Bra039324	AT2G45660	AGL6	1e-134	100	K-box/SRF-TF	autonomously	HMMER and BLASTP
Bra012997	AT5G60910	FUL/AGL8	4e-163	99	K-box/SRF-TF	flowering-time integrators	HMMER and BLASTP
Bra029347	AT5G60910	FUL/AGL8	1e-165	99	K-box/SRF-TF	flowering-time integrators	HMMER and BLASTP
Bra035952	AT5G60910	FUL/AGL8	1e-162	99	K-box/SRF-TF	flowering-time integrators	HMMER and BLASTP
Bra038830	AT2G18915	LKP2	0	98	Kelch_4	photoperiodic, lighting and signaling	HMMER and BLASTP
Bra038831	AT2G18915	LKP2	0	99	Kelch_4	photoperiodic, lighting and signaling	HMMER and BLASTP
Bra038832	AT2G18915	LKP2	0	98	Kelch_4	photoperiodic, lighting and signaling	HMMER and BLASTP
Bra001111	AT3G04610	FLK	0	100	KH_1	autonomously	HMMER and BLASTP
Bra029332	AT5G61150	VIP4	0	98	Leo1	autonomously	HMMER and BLASTP
Bra035940	AT5G61150	VIP4	0	100	Leo1	autonomously	HMMER and BLASTP
Bra039117	AT3G01460	MBD9	0	100	MBD	autonomously	HMMER and BLASTP
Bra040518	AT3G01460	MBD9	0	100	MBD	autonomously	HMMER and BLASTP
Bra000972	AT4G00450	MED12/CCT/CRP	0	100	Med12	autonomously	HMMER and BLASTP
Bra037341	AT4G00450	MED12/CCT/CRP	0	100	Med12	autonomously	HMMER and BLASTP
Bra011912	AT1G55325	MED13/GCT/MAB2	0	99	Med13_C	autonomously	HMMER and BLASTP
Bra030243	AT2G22370	MED18	0	100	Med18	autonomously	HMMER and BLASTP
Bra011001	AT1G25540	PFT1/MED25	0	99	Med25_VWA	photoperiodic, lighting and signaling	HMMER and BLASTP
Bra024737	AT1G25540	PFT1/MED25	0	100	Med25_VWA	photoperiodic, lighting and signaling	HMMER and BLASTP
Bra030323	AT2G21070	FIO1	0	100	Methyltransf_10	photoperiodic, lighting and signaling	HMMER and BLASTP
Bra013145	AT2G13540	ABH1/CBP80	0	100	MIF4G_like	autonomously	HMMER and BLASTP
Bra009399	AT5G09740	HAM2/HAG5/HAC11	0	100	MOZ_SAS	autonomously	HMMER and BLASTP
Bra024313	AT5G64610	HAM1	3e-35	87	MOZ_SAS	autonomously	HMMER and BLASTP
Bra037784	AT5G64610	HAM1	0	100	MOZ_SAS	autonomously	HMMER and BLASTP
Bra032588	AT1G02740	MRG2	3e-106	98	MRG	autonomously	HMMER and BLASTP
Bra011751	AT4G37280	MRG1	0	100	MRG	photoperiodic, lighting and signaling/autonomously	HMMER and BLASTP
Bra003611	AT1G79430	APL/WDY/FE	0	100	Myb_DNA-binding/Myb_CC_LHEQLE	photoperiodic, lighting and signaling/autonomously	HMMER and BLASTP
Bra008411	AT1G79430	APL/WDY/FE	0	99	Myb_DNA-binding/Myb_CC_LHEQLE	photoperiodic, lighting and signaling/autonomously	HMMER and BLASTP
Bra035118	AT1G79430	APL/WDY/FE	0	100	Myb_DNA-binding/Myb_CC_LHEQLE	photoperiodic, lighting and signaling/autonomously	HMMER and BLASTP
Bra031952	AT3G04030	MYR2	0	100	Myb_DNA-binding/Myb_CC_LHEQLE	photoperiodic, lighting and signaling	HMMER and BLASTP
Bra036412	AT3G04030	MYR2	0	100	Myb_DNA-binding/Myb_CC_LHEQLE	photoperiodic, lighting and signaling	HMMER and BLASTP
Bra002145	AT5G18240	MYR1	0	100	Myb_DNA-binding/Myb_CC_LHEQLE	photoperiodic, lighting and signaling	HMMER and BLASTP
Bra030496	AT1G01060	LHY	0	100	Myb_DNA-binding	photoperiodic, lighting and signaling	HMMER and BLASTP
Bra033291	AT1G01060	LHY	0	100	Myb_DNA-binding	photoperiodic, lighting and signaling	HMMER and BLASTP
Bra025115	AT2G03500	EFM	0	100	Myb_DNA-binding	ambient temperature	HMMER and BLASTP
Bra026548	AT2G03500	EFM	0	100	Myb_DNA-binding	ambient temperature	HMMER and BLASTP
Bra031129	AT2G20570	GLK1/GPRI1	0	100	Myb_DNA-binding	autonomously	HMMER and BLASTP
Bra036482	AT2G20570	GLK1/GPRI1	0	100	Myb_DNA-binding	autonomously	HMMER and BLASTP
Bra000011	AT2G37630	AS1	0	100	Myb_DNA-binding	photoperiodic, lighting and signaling	HMMER and BLASTP
Bra005177	AT2G37630	AS1	0	100	Myb_DNA-binding	photoperiodic, lighting and signaling	HMMER and BLASTP
Bra004503	AT2G46830	CCA1	0	70	Myb_DNA-binding	photoperiodic, lighting and signaling	HMMER and BLASTP
Bra025361	AT3G28910	MYB30	0	100	Myb_DNA-binding	autonomously	HMMER and BLASTP
Bra033067	AT3G28910	MYB30	0	100	Myb_DNA-binding	autonomously	HMMER and BLASTP
Bra039040	AT3G28910	MYB30	0	100	Myb_DNA-binding	autonomously	HMMER and BLASTP
Bra018204	AT3G46640	LUX/PCL1	4e-176	100	Myb_DNA-binding	photoperiodic, lighting and signaling	HMMER and BLASTP
Bra033809	AT3G46640	LUX/PCL1	3e-162	100	Myb_DNA-binding	photoperiodic, lighting and signaling	HMMER and BLASTP
Bra039503	AT5G37260	RVE2/CIR1	2e-149	100	Myb_DNA-binding	photoperiodic, lighting and signaling	HMMER and BLASTP
Bra033726	AT5G44190	GLK2	0	100	Myb_DNA-binding	autonomously	HMMER and BLASTP
Bra036015	AT5G44190	GLK2	0	100	Myb_DNA-binding	autonomously	HMMER and BLASTP
Bra015135	AT5G48300	ADG1/APS1	0	100	NTP_transferase	sugar	HMMER and BLASTP
Bra037495	AT5G48300	ADG1/APS1	0	100	NTP_transferase	sugar	HMMER and BLASTP
Bra009582	AT1G79730	ELF7	0	100	Paf1	autonomously	HMMER and BLASTP
Bra022475	AT1G65480	FT	4e-110	99	PBP	flowering-time integrators	HMMER and BLASTP
Bra000506	AT2G27550	ATC	2e-124	100	PBP	photoperiodic, lighting and signaling	HMMER and BLASTP
Bra012010	AT2G27550	ATC	5e-122	100	PBP	photoperiodic, lighting and signaling	HMMER and BLASTP
Bra034357	AT2G27550	ATC	3e-123	100	PBP	photoperiodic, lighting and signaling	HMMER and BLASTP
Bra004117	AT4G20370	TSF	4e-106	100	PBP	flowering-time integrators	HMMER and BLASTP
Bra015710	AT4G20370	TSF	4e-93	99	PBP	flowering-time integrators	HMMER and BLASTP
Bra005783	AT5G03840	TFL1	2e-123	100	PBP	flowering-time integrators	HMMER and BLASTP
Bra009508	AT5G03840	TFL1	1e-108	100	PBP	flowering-time integrators	HMMER and BLASTP
Bra028815	AT5G03840	TFL1	2e-115	100	PBP	flowering-time integrators	HMMER and BLASTP
Bra010052	AT5G62040	BFT	5e-119	100	PBP	autonomously	HMMER and BLASTP
Bra019923	AT1G10570	OTS2	0	99	Peptidase_C48	autonomously	HMMER and BLASTP
Bra027164	AT1G60220	OTS1/ULP1D	0	97	Peptidase_C48	autonomously	HMMER and BLASTP
Bra012758	AT4G15880	ESD4	0	85	Peptidase_C48	autonomously	HMMER and BLASTP
Bra035361	AT4G15880	ESD4	1e-124	67	Peptidase_C48	autonomously	HMMER and BLASTP
Bra038062	AT4G15880	ESD4	0	100	Peptidase_C48	autonomously	HMMER and BLASTP
Bra013819	AT4G24620	PGI1	0	100	PGI	sugar	HMMER and BLASTP
Bra019214	AT4G24620	PGI1	0	100	PGI	sugar	HMMER and BLASTP
Bra028278	AT5G51820	PGM1	0	100	PGM_PMM_I	sugar	HMMER and BLASTP
Bra015039	AT3G24440	VIL1/VRN5	0	99	PHD_Oberon	vernalization	HMMER and BLASTP
Bra015040	AT3G24440	VIL1/VRN5	2e-148	99	PHD_Oberon	vernalization	HMMER and BLASTP
Bra010297	AT4G30200	VIL2/VEL1	0	100	PHD_Oberon	vernalization	HMMER and BLASTP
Bra011173	AT4G30200	VIL2/VEL1	0	100	PHD_Oberon	vernalization	HMMER and BLASTP
Bra024097	AT4G30200	VIL2/VEL1	0	100	PHD_Oberon	vernalization	HMMER and BLASTP
Bra024456	AT4G30200	VIL2/VEL1	2e-109	76	PHD_Oberon	vernalization	HMMER and BLASTP
Bra006824	AT5G57380	VIN3	0	99	PHD_Oberon	vernalization	HMMER and BLASTP
Bra020445	AT5G57380	VIN3	0	100	PHD_Oberon	vernalization	HMMER and BLASTP
Bra020013	AT1G09570	PHYA	0	100	PHY	photoperiodic, lighting and signaling	HMMER and BLASTP
Bra031672	AT1G09570	PHYA	0	100	PHY	photoperiodic, lighting and signaling	HMMER and BLASTP
Bra022192	AT2G18790	PHYB	0	98	PHY	photoperiodic, lighting and signaling	HMMER and BLASTP
Bra013286	AT4G18130	PHYE	0	99	PHY	photoperiodic, lighting and signaling	HMMER and BLASTP
Bra039485	AT5G35840	PHYC	0	99	PHY	photoperiodic, lighting and signaling	HMMER and BLASTP
Bra009653	AT2G17290	CPK6	0	100	Pkinase	photoperiodic, lighting and signaling	HMMER and BLASTP
Bra037277	AT2G17290	CPK6	0	99	Pkinase	photoperiodic, lighting and signaling	HMMER and BLASTP
Bra001022	AT3G01090	AKIN10/SNRK1.1	0	97	Pkinase	sugar	HMMER and BLASTP
Bra021482	AT3G01090	AKIN10/SNRK1.1	0	62	Pkinase	sugar	HMMER and BLASTP
Bra039146	AT3G01090	AKIN10/SNRK1.1	0	98	Pkinase	sugar	HMMER and BLASTP
Bra024341	AT5G64960	CDKC2	0	98	Pkinase	autonomously/vernalization	HMMER and BLASTP
Bra028333	AT5G64960	CDKC2	0	62	Pkinase	autonomously/vernalization	HMMER and BLASTP
Bra031892	AT5G64960	CDKC2	0	98	Pkinase	autonomously/vernalization	HMMER and BLASTP
Bra031459	AT1G61040	VIP5	0	100	Plus-3	autonomously	HMMER and BLASTP
Bra011403	AT4G32980	ATH1	0	98	POX	hormones	HMMER and BLASTP
Bra037031	AT4G32980	ATH1	0	99	POX	hormones	HMMER and BLASTP
Bra020667	AT5G49020	PRMT4A	0	99	PrmA	autonomously	HMMER and BLASTP
Bra037440	AT5G49020	PRMT4A	0	100	PrmA	autonomously	HMMER and BLASTP
Bra010256	AT4G31120	SKB1/PRMT5	3e-93	100	PRMT5_TIM	autonomously	HMMER and BLASTP
Bra024023	AT4G31120	SKB1/PRMT5	0	99	PRMT5_TIM	autonomously	HMMER and BLASTP
Bra005076	AT1G80070	PRP8/SUS2/EMB33	0	99	PROCN	autonomously	HMMER and BLASTP
Bra013431	AT1G80070	PRP8/SUS2/EMB33	0	100	PROCN	autonomously	HMMER and BLASTP
Bra021701	AT1G80070	PRP8/SUS2/EMB33	0	100	PROCN	autonomously	HMMER and BLASTP
Bra005915	AT5G06850	FTIP1	0	99	PRT_C	photoperiodic, lighting and signaling	HMMER and BLASTP
Bra040425	AT2G48160	HULK2	4e-26	100	PWWP	autonomous pathway	HMMER and BLASTP
Bra003521	AT3G63070	HULK3	0	99	PWWP	autonomously	HMMER and BLASTP
Bra040426	AT3G63070	HULK3	4e-26	100	PWWP	autonomously	HMMER and BLASTP
Bra013022	AT5G23150	HUA2	0	76	PWWP	autonomously	HMMER and BLASTP
Bra029359	AT5G23150	HUA2	0	74	PWWP	autonomously	HMMER and BLASTP
Bra004507	AT2G46790	PRR9	0	99	CBFD_NFYB_HMF/Response_reg	photoperiodic, lighting and signaling	HMMER and BLASTP
Bra040484	AT2G46790	PRR9	0	54	CBFD_NFYB_HMF/Response_reg	photoperiodic, lighting and signaling	HMMER and BLASTP
Bra009565	AT5G02810	PRR7	0	100	CCT/Response_reg	photoperiodic, lighting and signaling	HMMER and BLASTP
Bra028861	AT5G02810	PRR7	0	76	CCT/Response_reg	photoperiodic, lighting and signaling	HMMER and BLASTP
Bra009768	AT5G24470	PRR5	0	96	CCT/Response_reg	photoperiodic, lighting and signaling	HMMER and BLASTP
Bra029407	AT5G24470	PRR5	0	96	CCT/Response_reg	photoperiodic, lighting and signaling	HMMER and BLASTP
Bra036517	AT5G24470	PRR5	0	96	CCT/Response_reg	photoperiodic, lighting and signaling	HMMER and BLASTP
Bra002512	AT5G60100	PRR3	0	97	CCT/Response_reg	photoperiodic, lighting and signaling	HMMER and BLASTP
Bra020263	AT5G60100	PRR3	0	97	CCT/Response_reg	photoperiodic, lighting and signaling	HMMER and BLASTP
Bra012964	AT5G61380	TOC1	0	100	CCT/Response_reg	photoperiodic, lighting and signaling	HMMER and BLASTP
Bra035933	AT5G61380	TOC1	0	100	CCT/Response_reg	photoperiodic, lighting and signaling	HMMER and BLASTP
Bra033293	AT1G01040	DCL1	0	100	Ribonuclease_3	autonomously	HMMER and BLASTP
Bra019456	AT3G43920	DCL3	0	99	Ribonuclease_3	autonomously	HMMER and BLASTP
Bra002293	AT5G20320	DCL4	0	99	Ribonuclease_3	autonomously	HMMER and BLASTP
Bra003913	AT1G71800	CSTF64	0	99	RRM_1	autonomously/vernalization	HMMER and BLASTP
Bra007985	AT1G71800	CSTF64	0	99	RRM_1	autonomously/vernalization	HMMER and BLASTP
Bra030284	AT2G21660	GRP7/CCR2	4e-50	51	RRM_1	autonomously	HMMER and BLASTP
Bra031210	AT2G21660	GRP7/CCR2	1e-53	51	RRM_1	autonomously	HMMER and BLASTP
Bra004761	AT2G43410	FPA	0	100	RRM_1	autonomously/vernalization	HMMER and BLASTP
Bra007458	AT2G43410	FPA	0	99	RRM_1	autonomously/vernalization	HMMER and BLASTP
Bra000931	AT4G00830	LIF2	0	100	RRM_1	autonomously	HMMER and BLASTP
Bra037408	AT4G00830	LIF2	0	88	RRM_1	autonomously	HMMER and BLASTP
Bra033728	AT5G44200	CBP20	5e-141	99	RRM_1	autonomously	HMMER and BLASTP
Bra033729	AT5G44200	CBP20	5e-141	99	RRM_1	autonomously	HMMER and BLASTP
Bra023252	AT1G32230	RCD1	0	99	RST	autonomously	HMMER and BLASTP
Bra035511	AT1G32230	RCD1	0	98	RST	autonomously	HMMER and BLASTP
Bra005336	AT2G35510	SRO1	0	94	RST	autonomously	HMMER and BLASTP
Bra017317	AT2G35510	SRO1	0	97	RST	autonomously	HMMER and BLASTP
Bra033139	AT2G35510	SRO1	3e-22	81	RST	autonomously	HMMER and BLASTP
Bra004082	AT1G57820	VIM1/ORTH2	0	99	zf-C3HC4_2/zf-C3HC4_3/zf-RING_2/SAD_SRA	autonomously	HMMER and BLASTP
Bra007810	AT1G57820	VIM1/ORTH2	0	99	zf-C3HC4_2/zf-C3HC4_3/zf-RING_2/SAD_SRA	autonomously	HMMER and BLASTP
Bra038515	AT1G57820	VIM1/ORTH2	0	93	zf-C3HC4_2/zf-C3HC4_3/zf-RING_2/SAD_SRA	autonomously	HMMER and BLASTP
Bra024219	AT4G28190	ULT1	2e-155	100	SAND	flowering-time integrators	HMMER and BLASTP
Bra026276	AT4G28190	ULT1	9e-160	98	SAND	flowering-time integrators	HMMER and BLASTP
Bra016509	AT1G19330	AFR2	2e-144	100	SAP30_Sin3_bdg	photoperiodic, lighting and signaling	HMMER and BLASTP
Bra025729	AT1G19330	AFR2	4e-79	85	SAP30_Sin3_bdg	photoperiodic, lighting and signaling	HMMER and BLASTP
Bra025731	AT1G19330	AFR2	7e-153	100	SAP30_Sin3_bdg	photoperiodic, lighting and signaling	HMMER and BLASTP
Bra031076	AT1G19330	AFR2	2e-136	100	SAP30_Sin3_bdg	photoperiodic, lighting and signaling	HMMER and BLASTP
Bra008176	AT1G75060	AFR1	7e-132	100	SAP30_Sin3_bdg	photoperiodic, lighting and signaling	HMMER and BLASTP
Bra015869	AT1G75060	AFR1	2e-133	99	SAP30_Sin3_bdg	photoperiodic, lighting and signaling	HMMER and BLASTP
Bra039656	AT1G53160	SPL4	5e-79	100	SBP	flowering-time integrators	HMMER and BLASTP
Bra005470	AT2G33810	SPL3	3e-58	90	SBP	flowering-time integrators	HMMER and BLASTP
Bra021880	AT2G33810	SPL3	3e-59	100	SBP	flowering-time integrators	HMMER and BLASTP
Bra022954	AT2G33810	SPL3	5e-57	99	SBP	flowering-time integrators	HMMER and BLASTP
Bra004674	AT2G42200	SPL9	0	100	SBP	aging	HMMER and BLASTP
Bra016891	AT2G42200	SPL9	0	100	SBP	aging	HMMER and BLASTP
Bra021094	AT3G15270	SPL5	2e-94	99	SBP	flowering-time integrators	HMMER and BLASTP
Bra027265	AT3G15270	SPL5	2e-97	100	SBP	flowering-time integrators	HMMER and BLASTP
Bra038101	AT3G15270	SPL5	2e-82	100	SBP	flowering-time integrators	HMMER and BLASTP
Bra003305	AT3G57920	SPL15	6e-144	100	SBP	aging	HMMER and BLASTP
Bra014599	AT3G57920	SPL15	1e-107	100	SBP	aging	HMMER and BLASTP
Bra015723	AT1G76710	SDG26/ASHH1	0	98	SET	autonomously	HMMER and BLASTP
Bra015678	AT1G77300	EFS/SDG8	0	99	SET	photoperiodic, lighting and signaling/autonomously	HMMER and BLASTP
Bra032169	AT2G23380	CLF/SDG1	0	99	SET	vernalization	HMMER and BLASTP
Bra032148	AT2G23740	SUVR5	0	98	SET	autonomously	HMMER and BLASTP
Bra039210	AT2G23740	SUVR5	5e-69	82	SET	autonomously	HMMER and BLASTP
Bra000343	AT2G44150	SDG7/ASSH3	2e-180	99	SET	vernalization	HMMER and BLASTP
Bra004809	AT2G44150	SDG7/ASSH3	0	99	SET	vernalization	HMMER and BLASTP
Bra027983	AT5G42400	ATXR7/SDG25	0	99	SET	photoperiodic, lighting and signaling/autonomously	HMMER and BLASTP
Bra019710	AT1G66650	AT-STUbl4	0	100	Sina	photoperiodic, lighting and signaling	HMMER and BLASTP
Bra000409	AT2G46020	BRM/CHR2	0	100	SNF2_N	autonomously	HMMER and BLASTP
Bra039296	AT2G46020	BRM/CHR2	0	100	SNF2_N	autonomously	HMMER and BLASTP
Bra034727	AT3G12810	PIE1	0	100	SNF2_N	autonomously	HMMER and BLASTP
Bra007318	AT3G57300	INO80	0	99	SNF2_N	autonomously	HMMER and BLASTP
Bra014632	AT3G57300	INO80	0	99	SNF2_N	autonomously	HMMER and BLASTP
Bra018910	AT1G51450	ASH2R/TRO	0	99	SPRY	autonomously	HMMER and BLASTP
Bra000719	AT4G10710	SPT16	0	93	SPT16	autonomously	HMMER and BLASTP
Bra035286	AT4G10710	SPT16	0	96	SPT16	autonomously	HMMER and BLASTP
Bra030228	AT2G22540	SVP	8e-153	100	K-box/SRF-TF	flowering-time integrators	HMMER and BLASTP
Bra038511	AT2G22540	SVP	6e-159	100	K-box/SRF-TF	flowering-time integrators	HMMER and BLASTP
Bra030222	AT2G22630	AGL17	1e-132	100	K-box/SRF-TF	photoperiodic, lighting and signaling	HMMER and BLASTP
Bra039921	AT2G22630	AGL17	2e-138	100	K-box/SRF-TF	photoperiodic, lighting and signaling	HMMER and BLASTP
Bra011509	AT3G57230	AGL16	8e-127	100	K-box/SRF-TF	autonomously	HMMER and BLASTP
Bra017638	AT3G57230	AGL16	3e-146	100	K-box/SRF-TF	autonomously	HMMER and BLASTP
Bra007324	AT3G57390	AGL18	5e-120	100	K-box/SRF-TF	photoperiodic, lighting and signaling	HMMER and BLASTP
Bra014628	AT3G57390	AGL18	1e-68	96	K-box/SRF-TF	photoperiodic, lighting and signaling	HMMER and BLASTP
Bra019018	AT3G57390	AGL18	2e-136	100	K-box/SRF-TF	photoperiodic, lighting and signaling	HMMER and BLASTP
Bra029424	AT4G11880	XAL2/AGL14	4e-77	100	K-box/SRF-TF	flowering-time integrators	HMMER and BLASTP
Bra019343	AT4G22950	AGL19	2e-127	99	K-box/SRF-TF	vernalization	HMMER and BLASTP
Bra020826	AT4G22950	AGL19	1e-68	99	K-box/SRF-TF	vernalization	HMMER and BLASTP
Bra019221	AT4G24540	AGL24	8e-128	100	K-box/SRF-TF	flowering-time integrators	HMMER and BLASTP
Bra006051	AT5G10140	FLC/AGL25/FLF	9e-99	100	K-box/SRF-TF	flowering-time integrators	HMMER and BLASTP
Bra009055	AT5G10140	FLC/AGL25/FLF	2e-101	95	K-box/SRF-TF	flowering-time integrators	HMMER and BLASTP
Bra028599	AT5G10140	FLC/AGL25/FLF	9e-100	99	K-box/SRF-TF	flowering-time integrators	HMMER and BLASTP
Bra006214	AT5G13790	AGL15	5e-134	98	K-box/SRF-TF	photoperiodic, lighting and signaling	HMMER and BLASTP
Bra008802	AT5G13790	AGL15	2e-128	98	K-box/SRF-TF	photoperiodic, lighting and signaling	HMMER and BLASTP
Bra031886	AT5G65050	MAF2/AGL31	5e-65	64	K-box/SRF-TF	ambient temperature	HMMER and BLASTP
Bra031888	AT5G65050	MAF2/AGL31	2e-82	100	K-box/SRF-TF	vernalization	HMMER and BLASTP
Bra024350	AT5G65060	MAF3/AGL70	3e-95	100	K-box/SRF-TF	vernalization	HMMER and BLASTP
Bra024351	AT5G65070	MAF4/AGL69	3e-93	100	K-box/SRF-TF	vernalization	HMMER and BLASTP
Bra031884	AT5G65070	MAF4/AGL69	7e-99	100	K-box/SRF-TF	vernalization	HMMER and BLASTP
Bra002558	AT5G59560	SRR1	4e-107	99	SRR1	photoperiodic, lighting and signaling	HMMER and BLASTP
Bra020311	AT5G59560	SRR1	7e-165	99	SRR1	photoperiodic, lighting and signaling	HMMER and BLASTP
Bra025350	AT3G28730	SSRP1/HMG/NFD	0	100	SSrecog	autonomously	HMMER and BLASTP
Bra033055	AT3G28730	SSRP1/HMG/NFD	0	92	SSrecog	autonomously	HMMER and BLASTP
Bra013898	AT4G25530	FWA/HDG6	0	100	START	autonomously	HMMER and BLASTP
Bra016588	AT1G17760	CSTF77	0	100	Suf	autonomously/vernalization	HMMER and BLASTP
Bra006242	AT5G14170	BAF60/CHC1	0	100	SWIB	autonomously	HMMER and BLASTP
Bra001710	AT3G18550	BRC1/TCP18	0	100	TCP	flowering-time integrators	HMMER and BLASTP
Bra037579	AT3G18550	BRC1/TCP18	7e-124	100	TCP	flowering-time integrators	HMMER and BLASTP
Bra000864	AT4G02780	GA1	0	81	Terpene_synth/Terpene_synth_C	hormones	HMMER and BLASTP
Bra036239	AT4G02780	GA1	0	99	Terpene_synth/Terpene_synth_C	hormones	HMMER and BLASTP
Bra035120	AT1G79460	GA2/ATKS1	0	100	Terpene_synth/Terpene_synth_C	hormones	HMMER and BLASTP
Bra013162	AT2G06210	ELF8/VIP6	0	100	TPR_1	autonomously	HMMER and BLASTP
Bra017972	AT3G49600	UBP26	0	99	UCH	autonomously/vernalization	HMMER and BLASTP
Bra019603	AT3G49600	UBP26	0	99	UCH	autonomously/vernalization	HMMER and BLASTP
Bra041162	AT3G49600	UBP26	1e-94	100	UCH	autonomously/vernalization	HMMER and BLASTP
Bra018334	AT2G30140	UGT87A2	0	99	UDPGT	autonomously	HMMER and BLASTP
Bra022781	AT2G30140	UGT87A2	0	99	UDPGT	autonomously	HMMER and BLASTP
Bra016264	AT1G14400	UBC1	2e-107	100	UQ_con	autonomously	HMMER and BLASTP
Bra016703	AT1G14400	UBC1	5e-111	72	UQ_con	autonomously	HMMER and BLASTP
Bra016704	AT1G14400	UBC1	3e-99	100	UQ_con	autonomously	HMMER and BLASTP
Bra026222	AT1G14400	UBC1	1e-109	100	UQ_con	autonomously	HMMER and BLASTP
Bra026833	AT1G14400	UBC1	3e-111	100	UQ_con	autonomously	HMMER and BLASTP
Bra017410	AT2G02760	UBC2	3e-110	100	UQ_con	autonomously	HMMER and BLASTP
Bra024808	AT2G02760	UBC2	3e-111	100	UQ_con	autonomously	HMMER and BLASTP
Bra026582	AT2G02760	UBC2	3e-111	100	UQ_con	autonomously	HMMER and BLASTP
Bra001426	AT3G11910	UBP13	0	100	UCH/USP7_ICP0_bdg	autonomously	HMMER and BLASTP
Bra034802	AT3G11910	UBP13	0	99	UCH/USP7_ICP0_bdg	autonomously	HMMER and BLASTP
Bra038685	AT3G11910	UBP13	0	100	UCH/USP7_ICP0_bdg	autonomously	HMMER and BLASTP
Bra005900	AT5G06600	UBP12	0	100	UCH/USP7_ICP0_bdg	autonomously	HMMER and BLASTP
Bra009210	AT5G06600	UBP12	0	100	UCH/USP7_ICP0_bdg	autonomously	HMMER and BLASTP
Bra028727	AT5G06600	UBP12	0	100	UCH/USP7_ICP0_bdg	autonomously	HMMER and BLASTP
Bra005262	AT4G16845	VRN2	1e-49	82	VEFS-Box	vernalization	HMMER and BLASTP
Bra021078	AT4G16845	VRN2	0	99	VEFS-Box	vernalization	HMMER and BLASTP
Bra040097	AT4G16845	VRN2	5e-100	81	VEFS-Box	vernalization	HMMER and BLASTP
Bra015200	AT5G51230	EMF2/CYR1	0	99	VEFS-Box	autonomously	HMMER and BLASTP
Bra015201	AT5G51230	EMF2/CYR1	8e-121	72	VEFS-Box	autonomously	HMMER and BLASTP
Bra022541	AT5G51230	EMF2/CYR1	0	98	VEFS-Box	autonomously	HMMER and BLASTP
Bra029179	AT5G51230	EMF2/CYR1	1e-153	94	VEFS-Box	autonomously	HMMER and BLASTP
Bra026947	AT1G12910	LWD1/ATAN11	0	91	WD40	photoperiodic, lighting and signaling	HMMER and BLASTP
Bra026112	AT1G15750	TPL	0	100	WD40/CAF1C_H4-bd	aging/photoperiodic, lighting and signaling	HMMER and BLASTP
Bra026751	AT1G15750	TPL	0	100	WD40/CAF1C_H4-bd	aging/photoperiodic, lighting and signaling	HMMER and BLASTP
Bra038098	AT1G53090	SPA4	0	100	Pkinase/WD40	photoperiodic, lighting and signaling	HMMER and BLASTP
Bra031085	AT2G19520	FVE/MSI4	0	100	WD40	ambient temperature/autonomously	HMMER and BLASTP
Bra036717	AT2G19520	FVE/MSI4	0	100	WD40	ambient temperature/autonomously	HMMER and BLASTP
Bra040678	AT2G19520	FVE/MSI4	0	100	WD40	ambient temperature/autonomously	HMMER and BLASTP
Bra005541	AT2G32950	COP1	0	100	zf-C3HC4_2/zf-C3HC4_3/zf-RING_2/WD40	photoperiodic, lighting and signaling	HMMER and BLASTP
Bra021818	AT2G32950	COP1	7e-59	97	zf-C3HC4_2/zf-C3HC4_3/zf-RING_2/WD40	photoperiodic, lighting and signaling	HMMER and BLASTP
Bra000420	AT2G46340	SPA1	0	99	Pkinase/WD40	photoperiodic, lighting and signaling	HMMER and BLASTP
Bra004545	AT2G46340	SPA1	0	100	Pkinase/WD40	photoperiodic, lighting and signaling	HMMER and BLASTP
Bra021100	AT3G15354	SPA3	0	100	Pkinase/WD40	photoperiodic, lighting and signaling	HMMER and BLASTP
Bra027259	AT3G15354	SPA3	0	99	Pkinase/WD40	photoperiodic, lighting and signaling	HMMER and BLASTP
Bra023933	AT3G20740	FIE1/FIS3	0	100	WD40	autonomously	HMMER and BLASTP
Bra035748	AT3G20740	FIE1/FIS3	0	82	WD40	autonomously	HMMER and BLASTP
Bra035750	AT3G20740	FIE1/FIS3	3e-115	84	WD40	autonomously	HMMER and BLASTP
Bra035751	AT3G20740	FIE1/FIS3	0	97	WD40	autonomously	HMMER and BLASTP
Bra019610	AT3G49660	WDR5A	0	100	WD40	vernalization	HMMER and BLASTP
Bra011139	AT4G29830	VIP3/SKI8	0	100	WD40	autonomously	HMMER and BLASTP
Bra006202	AT5G13480	FY	0	96	WD40	autonomously/vernalization	HMMER and BLASTP
Bra023416	AT5G13480	FY	0	96	WD40	autonomously/vernalization	HMMER and BLASTP
Bra026485	AT5G23730	RUP2/EFO2	1e-138	100	WD40	photoperiodic, lighting and signaling	HMMER and BLASTP
Bra019105	AT4G26440	WRKY34/MSP3	0	100	WRKY	vernalization	HMMER and BLASTP
Bra026438	AT4G26440	WRKY34/MSP3	0	100	WRKY	vernalization	HMMER and BLASTP
Bra038446	AT4G16280	FCA	0	100	RRM_1/WW	ambient temperature	HMMER and BLASTP
Bra025069	AT5G45600	YAF9A/TAF14B/GAS41	0	100	YEATS	autonomously	HMMER and BLASTP
Bra015469	AT1G06040	STO	1e-145	100	zf-B_box	photoperiodic, lighting and signaling	HMMER and BLASTP
Bra030635	AT1G06040	STO	1e-144	100	zf-B_box	photoperiodic, lighting and signaling	HMMER and BLASTP
Bra032441	AT1G06040	STO	9e-134	100	zf-B_box	photoperiodic, lighting and signaling	HMMER and BLASTP
Bra010718	AT4G38960	BBX19	3e-123	100	zf-B_box	photoperiodic, lighting and signaling	HMMER and BLASTP
Bra033588	AT4G38960	BBX19	2e-113	100	zf-B_box	photoperiodic, lighting and signaling	HMMER and BLASTP
Bra001901	AT3G23060	AtBMI1C	0	100	zf-C3HC4_3/zf-C3HC4_2/zf-RING_2	autonomously	HMMER and BLASTP
Bra030874	AT1G55250	HUB2	0	100	zf-C3HC4_2/zf-C3HC4_3	autonomously	HMMER and BLASTP
Bra004879	AT2G44950	HUB1	0	100	zf-C3HC4_2/zf-C3HC4_3	autonomously	HMMER and BLASTP
Bra040332	AT2G44950	HUB1	0	100	zf-C3HC4_2/zf-C3HC4_3	autonomously	HMMER and BLASTP
Bra005468	AT2G33835	FES1	0	100	zf-CCCH	vernalization	HMMER and BLASTP
Bra003994	AT1G69570	CDF5	0	100	zf-Dof	photoperiodic, lighting and signaling	HMMER and BLASTP
Bra004396	AT1G69570	CDF5	8e-171	100	zf-Dof	photoperiodic, lighting and signaling	HMMER and BLASTP
Bra021895	AT2G34140	CDF4	7e-87	100	zf-Dof	photoperiodic, lighting and signaling	HMMER and BLASTP
Bra018141	AT3G47500	CDF3	0	100	zf-Dof	photoperiodic, lighting and signaling	HMMER and BLASTP
Bra025655	AT5G39660	CDF2	0	100	zf-Dof	photoperiodic, lighting and signaling	HMMER and BLASTP
Bra028437	AT5G39660	CDF2	0	100	zf-Dof	photoperiodic, lighting and signaling	HMMER and BLASTP
Bra010082	AT5G62430	CDF1	4e-133	100	zf-Dof	photoperiodic, lighting and signaling	HMMER and BLASTP
Bra029261	AT5G62430	CDF1	1e-159	100	zf-Dof	photoperiodic, lighting and signaling	HMMER and BLASTP
Bra032450	AT1G05830	ATX2	0	75	PWWP/SET/zf-HIT/zf-HC5HC2H_2	photoperiodic, lighting and signaling/autonomously	HMMER and BLASTP
Bra021721	AT2G31650	ATX1/SDG27	0	100	PWWP/SET/zf-HC5HC2H_2	photoperiodic, lighting and signaling/autonomously	HMMER and BLASTP
Bra002649	AT5G37055	SEF/SWC6	1e-118	100	zf-HIT	autonomously	HMMER and BLASTP
Bra006766	AT5G37055	SEF/SWC6	1e-116	100	zf-HIT	autonomously	HMMER and BLASTP
Bra002481	AT5G60410	SIZ1	0	100	zf-MIZ	autonomously	HMMER and BLASTP
Bra020249	AT5G60410	SIZ1	0	99	zf-MIZ	autonomously	HMMER and BLASTP
Bra038290	AT5G60410	SIZ1	0	100	zf-MIZ	autonomously	HMMER and BLASTP
Bra004436	AT2G47700	RFI2	3e-17	86	zf-C3HC4_2/zf-RING_2	photoperiodic, lighting and signaling	HMMER and BLASTP
Bra027349	AT3G19140	DNF	1e-24	77	zf-C3HC4_2/zf-RING_2	photoperiodic, lighting and signaling	HMMER and BLASTP
Bra010864	AT1G28520	VOZ1	1e-99	84		photoperiodic, lighting and signaling	BLASTP
Bra032913	AT1G28520	VOZ1	1e-57	80		photoperiodic, lighting and signaling	BLASTP
Bra024536	AT1G22770	GI	5e-36	53		photoperiodic, lighting and signaling	BLASTP
Bra022716	AT1G04870	ATPRMT10	0	91		autonomously	BLASTP
Bra036027	AT1G04870	ATPRMT10	7e-08	78		autonomously	BLASTP
Bra023153	AT1G30970	SUF4	3e-123	79		vernalization	BLASTP
Bra039880	AT1G30970	SUF4	5e-23	93		vernalization	BLASTP
Bra008031	AT1G72390	PHL	3e-27	68		photoperiodic, lighting and signaling	BLASTP
Bra016061	AT1G72390	PHL	1e-131	95		photoperiodic, lighting and signaling	BLASTP
Bra004691	AT2G42400	VOZ2	0	100		photoperiodic, lighting and signaling	BLASTP
Bra016879	AT2G42400	VOZ2	6e-21	70		photoperiodic, lighting and signaling	BLASTP
Bra018336	AT2G30120	FLX	5e-13	57		vernalization	BLASTP
Bra007774	AT2G25930	ELF3	2e-30	84		photoperiodic, lighting and signaling	BLASTP
Bra034284	AT2G25930	ELF3	1e-10	76		photoperiodic, lighting and signaling	BLASTP
Bra001866	AT3G22380	TIC	4e-34	78		photoperiodic, lighting and signaling	BLASTP
Bra023830	AT3G22380	TIC	1e-47	52		photoperiodic, lighting and signaling	BLASTP
Bra039947	AT3G22380	TIC	5e-20	94		photoperiodic, lighting and signaling	BLASTP
Bra003187	AT3G54500	LNK2	1e-43	88		photoperiodic, lighting and signaling	BLASTP
Bra007075	AT3G54500	LNK2	0	100		photoperiodic, lighting and signaling	BLASTP
Bra018540	AT4G02560	LD	2e-12	54		autonomously	BLASTP
Bra029530	AT4G04920	MED16/SFR6	3e-87	61		autonomously	BLASTP
Bra018519	AT4G03090	NDX	9e-13	51		autonomously/vernalization	BLASTP
Bra034183	AT4G03090	NDX	7e-11	78		autonomously/vernalization	BLASTP
Bra010043	AT5G61920	FLX4/FLL4	7e-07	70		vernalization	BLASTP
Bra036156	AT5G48890	LATE	9e-08	72		photoperiodic, lighting and signaling	BLASTP
Bra037455	AT5G48890	LATE	4e-06	78		photoperiodic, lighting and signaling	BLASTP
Bra006104	AT5G11530	EMF1	4e-34	76		autonomously	BLASTP
Bra008955	AT5G11530	EMF1	2e-23	62		autonomously	BLASTP
Bra009861	AT5G11530	EMF1	1e-08	52		autonomously	BLASTP
Bra023327	AT5G11530	EMF1	3e-107	85		autonomously	BLASTP
Bra033724	AT5G44160	IDD8/NUC	9e-13	66		sugar	BLASTP
Bra036013	AT5G44160	IDD8/NUC	6e-08	80		sugar	BLASTP
Bra009799	AT5G24860	FPF1	2e-10	86		hormones	BLASTP
Bra036525	AT5G24860	FPF1	3e-07	91		hormones	BLASTP
Bra024273	AT5G64170	LNK1	6e-40	50		photoperiodic, lighting and signaling	BLASTP

## Sheet: Table S5
Table S5 Flowering-time genes identified in B. oleracea
Gene ID	Orthologues in Arabidopsis	Name (s)	E-value	Identify (%)	Domain (s)	Pathway (s)	Method (s)
Bol004854	AT1G02400	GA2ox6	5e-126	63	2OG-FeII_Oxy	hormones	HMMER and BLASTP
Bol040752	AT1G02400	GA2ox6	0	99	2OG-FeII_Oxy	hormones	HMMER and BLASTP
Bra026122	AT1G15550	GA3ox1	0	100	2OG-FeII_Oxy	hormones	HMMER and BLASTP
Bra026757	AT1G15550	GA3ox1	0	100	2OG-FeII_Oxy	hormones	HMMER and BLASTP
Bra010802	AT1G30040	GA2ox2	0	100	2OG-FeII_Oxy	hormones	HMMER and BLASTP
Bra030187	AT1G30040	GA2ox2	0	100	2OG-FeII_Oxy	hormones	HMMER and BLASTP
Bra032354	AT1G30040	GA2ox2	0	99	2OG-FeII_Oxy	hormones	HMMER and BLASTP
Bol043198	AT1G47990	GA2ox4	0	98	2OG-FeII_Oxy	hormones	HMMER and BLASTP
Bol005822	AT1G50960	GA2ox7	0	100	2OG-FeII_Oxy	hormones	HMMER and BLASTP
Bol018958	AT1G78440	GA2ox1	0	99	2OG-FeII_Oxy	hormones	HMMER and BLASTP
Bol020329	AT1G78440	GA2ox1	1e-113	98	2OG-FeII_Oxy	hormones	HMMER and BLASTP
Bol027481	AT1G78440	GA2ox1	0	98	2OG-FeII_Oxy	hormones	HMMER and BLASTP
Bol040581	AT1G80340	GA3ox2	0	98	2OG-FeII_Oxy	hormones	HMMER and BLASTP
Bol027356	AT2G34555	GA2ox3	0	99	2OG-FeII_Oxy	hormones	HMMER and BLASTP
Bol036971	AT2G34555	GA2ox3	0	99	2OG-FeII_Oxy	hormones	HMMER and BLASTP
Bol037856	AT2G34555	GA2ox3	0	100	2OG-FeII_Oxy	hormones	HMMER and BLASTP
Bol011951	AT4G21200	GA2ox8	0	100	2OG-FeII_Oxy	hormones	HMMER and BLASTP
Bol024310	AT4G21200	GA2ox8	0	100	2OG-FeII_Oxy	hormones	HMMER and BLASTP
Bol028400	AT4G21200	GA2ox8	0	100	2OG-FeII_Oxy	hormones	HMMER and BLASTP
Bol039527	AT4G25420	GA20ox1	8e-119	99	2OG-FeII_Oxy	hormones	HMMER and BLASTP
Bol042237	AT4G25420	GA20ox1	0	98	2OG-FeII_Oxy	hormones	HMMER and BLASTP
Bol008872	AT5G07200	GA20ox3	0	100	2OG-FeII_Oxy	hormones	HMMER and BLASTP
Bol024532	AT5G07200	GA20ox3	0	100	2OG-FeII_Oxy	hormones	HMMER and BLASTP
Bol024814	AT5G07200	GA20ox3	6e-127	86	2OG-FeII_Oxy	hormones	HMMER and BLASTP
Bol043862	AT5G07200	GA20ox3	0	100	2OG-FeII_Oxy	hormones	HMMER and BLASTP
Bol029404	AT5G51810	GA20ox2	0	100	2OG-FeII_Oxy	hormones	HMMER and BLASTP
Bol045266	AT5G51810	GA20ox2	0	100	2OG-FeII_Oxy	hormones	HMMER and BLASTP
Bol003160	AT3G05120	GID1A	0	99	Abhydrolase_3	hormones	HMMER and BLASTP
Bol010812	AT3G63010	GID1B	0	100	Abhydrolase_3	hormones	HMMER and BLASTP
Bol014441	AT3G63010	GID1B	0	95	Abhydrolase_3	hormones	HMMER and BLASTP
Bol045713	AT3G63010	GID1B	0	100	Abhydrolase_3	hormones	HMMER and BLASTP
Bol016668	AT5G27320	GID1C	0	100	Abhydrolase_3	hormones	HMMER and BLASTP
Bol013215	AT1G18450	ARP4	0	98	Actin	autonomously	HMMER and BLASTP
Bol030773	AT1G18450	ARP4	0	63	Actin	autonomously	HMMER and BLASTP
Bol001560	AT3G33520	ARP6/SUF3/ESD1	3e-129	100	Actin	ambient temperature/autonomously	HMMER and BLASTP
Bol010975	AT1G62830	LDL1	0	87	Amino_oxidase	photoperiodic, lighting and signaling/autonomously	HMMER and BLASTP
Bol033877	AT3G10390	FLD/RSI1	0	94	Amino_oxidase	autonomously	HMMER and BLASTP
Bol005951	AT3G13682	LDL2	0	100	Amino_oxidase	photoperiodic, lighting and signaling/autonomously	HMMER and BLASTP
Bol008371	AT2G28550	TOE1/RAP2.7	0	100	AP2	aging/photoperiodic, lighting and signaling	HMMER and BLASTP
Bol032944	AT2G28550	TOE1/RAP2.7	0	99	AP2	aging/photoperiodic, lighting and signaling	HMMER and BLASTP
Bol008644	AT3G54990	SMZ	7e-121	99	AP2	aging/photoperiodic, lighting and signaling	HMMER and BLASTP
Bol044334	AT3G54990	SMZ	2e-152	100	AP2	aging/photoperiodic, lighting and signaling	HMMER and BLASTP
Bol018627	AT4G36920	AP2	0	100	AP2	flowering-time integrators	HMMER and BLASTP
Bol028934	AT4G36920	AP2	0	100	AP2	flowering-time integrators	HMMER and BLASTP
Bol008932	AT5G60120	TOE2	0	100	AP2	aging/photoperiodic, lighting and signaling	HMMER and BLASTP
Bol017251	AT5G60120	TOE2	0	100	AP2	aging/photoperiodic, lighting and signaling	HMMER and BLASTP
Bol027237	AT5G67180	TOE3	2e-166	100	AP2	aging/photoperiodic, lighting and signaling	HMMER and BLASTP
Bol033248	AT2G28830	PUB12	0	99	Arm	autonomously	HMMER and BLASTP
Bol026351	AT2G28830	PUB12	0	99	Ribosomal_L16	autonomously	HMMER and BLASTP
Bol018774	AT3G46510	PUB13	0	100	Arm	autonomously	HMMER and BLASTP
Bol041392	AT3G46510	PUB13	0	100	Arm	autonomously	HMMER and BLASTP
Bol023665	AT1G25560	TEM1/EDF1	0	99	AP2/B3	photoperiodic, lighting and signaling	HMMER and BLASTP
Bol024976	AT1G25560	TEM1/EDF1	0	99	AP2/B3	photoperiodic, lighting and signaling	HMMER and BLASTP
Bol028637	AT1G68840	TEM2/RAV2	0	100	AP2/B3	ambient temperature/photoperiodic, lighting and signaling	HMMER and BLASTP
Bol030990	AT3G18990	VRN1	0	100	B3	vernalization	HMMER and BLASTP
Bol000540	AT3G18990	VRN1	0	100	B3	vernalization	HMMER and BLASTP
Bol003636	AT3G18990	VRN1	0	100	B3	vernalization	HMMER and BLASTP
Bol010627	AT4G22140	EBS	4e-157	89	BAH	photoperiodic, lighting and signaling	HMMER and BLASTP
Bol024277	AT4G22140	EBS	3e-161	90	BAH	photoperiodic, lighting and signaling	HMMER and BLASTP
Bol028490	AT4G22140	EBS	2e-163	100	BAH	photoperiodic, lighting and signaling	HMMER and BLASTP
Bol016036	AT4G39100	SHL1/SHL	4e-151	100	BAH	autonomously	HMMER and BLASTP
Bol042186	AT4G24680	MOS1	0	93	BAT2_N	autonomously	HMMER and BLASTP
Bol039453	AT4G24680	MOS1	0	100	BAT2_N	autonomously	HMMER and BLASTP
Bol000878	AT2G46260	LRB1	0	100	BTB	vernalization	HMMER and BLASTP
Bol029579	AT2G46260	LRB1	8e-159	100	BTB	vernalization	HMMER and BLASTP
Bol010881	AT3G61600	LRB2/POB1	7e-165	99	BTB	vernalization	HMMER and BLASTP
Bol045663	AT3G61600	LRB2/POB1	0	99	BTB	vernalization	HMMER and BLASTP
Bol007495	AT2G17770	FDP/BZIP27	2e-78	82	bZIP_1	photoperiodic, lighting and signaling	HMMER and BLASTP
Bol018688	AT4G35900	FD	5e-123	100	bZIP_1	photoperiodic, lighting and signaling	HMMER and BLASTP
Bol029042	AT4G35900	FD	2e-121	100	bZIP_1	photoperiodic, lighting and signaling	HMMER and BLASTP
Bol029939	AT4G35900	FD	4e-113	91	bZIP_1	photoperiodic, lighting and signaling	HMMER and BLASTP
Bol024846	AT5G61850	LFY	0	100	C_LFY_FLO	flowering-time integrators	HMMER and BLASTP
Bol007801	AT5G61850	LFY	0	99	C_LFY_FLO	flowering-time integrators	HMMER and BLASTP
Bol015550	AT5G58230	MSI1	0	100	CAF1C_H4-bd	photoperiodic, lighting and signaling/autonomously	HMMER and BLASTP
Bol016937	AT5G58230	MSI1	0	100	CAF1C_H4-bd	photoperiodic, lighting and signaling/autonomously	HMMER and BLASTP
Bol025992	AT5G58230	MSI1	0	100	CAF1C_H4-bd	photoperiodic, lighting and signaling/autonomously	HMMER and BLASTP
Bol027383	AT2G34720	NF-YA4	2e-123	98	CBFB_NFYA	photoperiodic, lighting and signaling	HMMER and BLASTP
Bol003552	AT5G12840	NF-YA1/HAP2B	5e-91	100	CBFB_NFYA	photoperiodic, lighting and signaling	HMMER and BLASTP
Bol034203	AT5G12840	NF-YA1/HAP2B	2e-132	58	CBFB_NFYA	photoperiodic, lighting and signaling	HMMER and BLASTP
Bol043485	AT5G12840	NF-YA1/HAP2B	9e-154	51	CBFB_NFYA	photoperiodic, lighting and signaling	HMMER and BLASTP
Bol006575	AT1G08970	NF-YC9/HAP5C	3e-88	100	Histone/CBFD_NFYB_HMF	photoperiodic, lighting and signaling	HMMER and BLASTP
Bol022155	AT1G08970	NF-YC9/HAP5C	4e-127	96	Histone/CBFD_NFYB_HMF	photoperiodic, lighting and signaling	HMMER and BLASTP
Bol041248	AT1G08970	NF-YC9/HAP5C	2e-112	93	Histone/CBFD_NFYB_HMF	photoperiodic, lighting and signaling	HMMER and BLASTP
Bol017845	AT2G38880	NF-YB1/HAP3A	5e-87	75	CBFD_NFYB_HMF	photoperiodic, lighting and signaling	HMMER and BLASTP
Bol020392	AT2G38880	NF-YB1/HAP3A	2e-125	69	CBFD_NFYB_HMF	photoperiodic, lighting and signaling	HMMER and BLASTP
Bol011205	AT4G14540	NF-YB3/HAP3C	3e-96	80	Histone/CBFD_NFYB_HMF	photoperiodic, lighting and signaling	HMMER and BLASTP
Bol023006	AT4G14540	NF-YB3/HAP3C	4e-132	83	Histone/CBFD_NFYB_HMF	photoperiodic, lighting and signaling	HMMER and BLASTP
Bol034745	AT4G14540	NF-YB3/HAP3C	6e-29	65	Histone/CBFD_NFYB_HMF	photoperiodic, lighting and signaling	HMMER and BLASTP
Bol014881	AT5G47640	NF-YB2/HAP3B	2e-82	91	Histone/CBFD_NFYB_HMF	photoperiodic, lighting and signaling	HMMER and BLASTP
Bol018903	AT5G47640	NF-YB2/HAP3B	8e-92	99	Histone/CBFD_NFYB_HMF	photoperiodic, lighting and signaling	HMMER and BLASTP
Bol019136	AT5G63470	NF-YC4	6e-86	96	Histone/CBFD_NFYB_HMF	photoperiodic, lighting and signaling	HMMER and BLASTP
Bol019372	AT5G63470	NF-YC4	1e-88	100	Histone/CBFD_NFYB_HMF	photoperiodic, lighting and signaling	HMMER and BLASTP
Bol041173	AT5G63470	NF-YC4	5e-125	95	Histone/CBFD_NFYB_HMF	photoperiodic, lighting and signaling	HMMER and BLASTP
Bol007693	AT3G07650	COL9	0	100	zf-B_box/CCT	photoperiodic, lighting and signaling	HMMER and BLASTP
Bol008165	AT3G07650	COL9	0	100	zf-B_box/CCT	photoperiodic, lighting and signaling	HMMER and BLASTP
Bol033974	AT3G07650	COL9	0	100	zf-B_box/CCT	photoperiodic, lighting and signaling	HMMER and BLASTP
Bol030488	AT5G15840	CO	2e-178	99	zf-B_box/CCT	photoperiodic, lighting and signaling	HMMER and BLASTP
Bol012197	AT5G57660	COL5	8e-113	99	zf-B_box/CCT	photoperiodic, lighting and signaling	HMMER and BLASTP
Bol014211	AT5G57660	COL5	2e-112	99	zf-B_box/CCT	photoperiodic, lighting and signaling	HMMER and BLASTP
Bol011993	AT3G22590	PHP/CDC73	0	100	CDC73_C	vernalization	HMMER and BLASTP
Bol000201	AT5G17690	TFL2/LHP1	5e-164	99	Chromo	photoperiodic, lighting and signaling/autonomously	HMMER and BLASTP
Bol019784	AT5G17690	TFL2/LHP1	5e-164	99	Chromo	photoperiodic, lighting and signaling/autonomously	HMMER and BLASTP
Bol021358	AT5G17690	TFL2/LHP1	1e-144	99	Chromo	photoperiodic, lighting and signaling/autonomously	HMMER and BLASTP
Bol034455	AT5G17690	TFL2/LHP1	4e-39	94	Chromo	photoperiodic, lighting and signaling/autonomously	HMMER and BLASTP
Bol038616	AT5G17690	TFL2/LHP1	3e-21	71	Chromo	photoperiodic, lighting and signaling/autonomously	HMMER and BLASTP
Bol029518	AT2G44680	CKB4	1e-170	100	CK_II_beta	photoperiodic, lighting and signaling	HMMER and BLASTP
Bol030115	AT2G44680	CKB4	1e-157	100	CK_II_beta	photoperiodic, lighting and signaling	HMMER and BLASTP
Bol023832	AT3G60250	CKB3	1e-165	100	CK_II_beta	photoperiodic, lighting and signaling	HMMER and BLASTP
Bol044525	AT3G60250	CKB3	2e-161	94	CK_II_beta	photoperiodic, lighting and signaling	HMMER and BLASTP
Bol008721	AT1G26830	CUL3A	0	90	Cullin	vernalization	HMMER and BLASTP
Bol023722	AT1G26830	CUL3A	0	100	Cullin	vernalization	HMMER and BLASTP
Bol006338	AT5G46210	CUL4	0	100	Cullin	photoperiodic, lighting and signaling/autonomously	HMMER and BLASTP
Bol022796	AT5G46210	CUL4	0	100	Cullin	photoperiodic, lighting and signaling/autonomously	HMMER and BLASTP
Bol032106	AT5G46210	CUL4	0	100	Cullin	photoperiodic, lighting and signaling/autonomously	HMMER and BLASTP
Bol038443	AT3G20810	JMJ30	0	100	JmjC/Cupin_8	ambient temperature/photoperiodic, lighting and signaling	HMMER and BLASTP
Bol041361	AT3G45880	JMJ32/JMJD5	0	99	Cupin_8	autonomously	HMMER and BLASTP
Bol025662	AT4G10180	DET1/FUS2	0	100	Det1	autonomously	HMMER and BLASTP
Bol009177	AT1G54440	RRP6L1	0	84	DNA_pol_A_exo1	autonomously	HMMER and BLASTP
Bol006181	AT5G35910	RRP6L2	0	100	DNA_pol_A_exo1	autonomously	HMMER and BLASTP
Bol003081	AT5G63960	GIS5/EMB2780	0	100	DNA_pol_B	autonomously	HMMER and BLASTP
Bol016795	AT2G40080	ELF4	3e-60	99	DUF1313	photoperiodic, lighting and signaling	HMMER and BLASTP
Bol016797	AT2G40080	ELF4	2e-60	99	DUF1313	photoperiodic, lighting and signaling	HMMER and BLASTP
Bol020461	AT2G40080	ELF4	2e-60	99	DUF1313	photoperiodic, lighting and signaling	HMMER and BLASTP
Bol025382	AT2G40080	ELF4	2e-59	99	DUF1313	photoperiodic, lighting and signaling	HMMER and BLASTP
Bol041196	AT1G08260	ESD7/TIL1/ABO4	0	99	DNA_pol_B/DUF1744	autonomously	HMMER and BLASTP
Bol021726	AT2G45430	AHL22	1e-145	100	DUF296	photoperiodic, lighting and signaling/autonomously	HMMER and BLASTP
Bol030182	AT2G45430	AHL22	0	100	DUF296	photoperiodic, lighting and signaling/autonomously	HMMER and BLASTP
Bol016206	AT2G39810	ESD6/HOS1	7e-132	93	zf-C3HC4_3/ELYS	photoperiodic, lighting and signaling	HMMER and BLASTP
Bol016207	AT2G39810	ESD6/HOS1	4e-45	99	zf-C3HC4_3/ELYS	photoperiodic, lighting and signaling	HMMER and BLASTP
Bol020442	AT2G39810	ESD6/HOS1	0	99	zf-C3HC4_3/ELYS	photoperiodic, lighting and signaling	HMMER and BLASTP
Bol020443	AT2G39810	ESD6/HOS1	3e-147	97	zf-C3HC4_3/ELYS	photoperiodic, lighting and signaling	HMMER and BLASTP
Bol025369	AT2G39810	ESD6/HOS1	0	99	zf-C3HC4_3/ELYS	photoperiodic, lighting and signaling	HMMER and BLASTP
Bol011592	AT1G04400	CRY2	0	100	FAD_binding_7	photoperiodic, lighting and signaling	HMMER and BLASTP
Bol040890	AT1G04400	CRY2	0	99	FAD_binding_7	photoperiodic, lighting and signaling	HMMER and BLASTP
Bol005206	AT4G08920	CRY1	0	94	FAD_binding_7	photoperiodic, lighting and signaling	HMMER and BLASTP
Bol005979	AT1G31814	FRL2	0	94	Frigida	vernalization	HMMER and BLASTP
Bol028107	AT1G31814	FRL2	9e-16	59	Frigida	vernalization	HMMER and BLASTP
Bol000134	AT5G16320	FRL1/SUF8	7e-55	100	Frigida	vernalization	HMMER and BLASTP
Bol019881	AT5G16320	FRL1/SUF8	0	100	Frigida	vernalization	HMMER and BLASTP
Bol001742	AT3G02885	GASA5	0	94	GASA	hormones	HMMER and BLASTP
Bol005762	AT4G23100	CAD2/RML1/GSH1	8e-105	97	GCS2	autonomously	HMMER and BLASTP
Bol010659	AT4G23100	CAD2/RML1/GSH1	0	100	GCS2	autonomously	HMMER and BLASTP
Bol014965	AT4G23100	CAD2/RML1/GSH1	0	100	GCS2	autonomously	HMMER and BLASTP
Bol042075	AT4G23100	CAD2/RML1/GSH1	0	100	GCS2	autonomously	HMMER and BLASTP
Bol042077	AT4G23100	CAD2/RML1/GSH1	0	100	GCS2	autonomously	HMMER and BLASTP
Bol018953	AT1G78580	TPS1	0	99	Glyco_transf_20	sugar	HMMER and BLASTP
Bol027474	AT1G78580	TPS1	0	99	Glyco_transf_20	sugar	HMMER and BLASTP
Bol045346	AT1G66350	RGL1	0	99	GRAS	hormones	HMMER and BLASTP
Bol004667	AT2G01570	RGA1	0	99	GRAS	hormones	HMMER and BLASTP
Bol018868	AT2G01570	RGA1	0	99	GRAS	hormones	HMMER and BLASTP
Bol027772	AT2G01570	RGA1	1e-37	75	GRAS	hormones	HMMER and BLASTP
Bol028777	AT3G03450	RGL2	0	99	GRAS	hormones	HMMER and BLASTP
Bol019798	AT5G17490	RGL3	0	100	GRAS	hormones	HMMER and BLASTP
Bol028866	AT4G40060	HB16/ATHB16	0	99	HALZ	photoperiodic, lighting and signaling	HMMER and BLASTP
Bol032764	AT4G40060	HB16/ATHB16	1e-163	100	HALZ	photoperiodic, lighting and signaling	HMMER and BLASTP
Bol022771	AT4G29130	HXK1/GIN2	7e-129	99	Hexokinase_2	sugar	HMMER and BLASTP
Bol029771	AT4G29130	HXK1/GIN2	0	99	Hexokinase_2	sugar	HMMER and BLASTP
Bol041298	AT3G44680	HDA9	0	100	Hist_deacetyl	autonomously	HMMER and BLASTP
Bol007769	AT5G61060	HDA5	0	100	Hist_deacetyl	autonomously	HMMER and BLASTP
Bol017046	AT5G61060	HDA5	0	65	Hist_deacetyl	autonomously	HMMER and BLASTP
Bol036272	AT5G61060	HDA5	0	98	Hist_deacetyl	autonomously	HMMER and BLASTP
Bol019152	AT5G63110	HDA6/RTS1	0	100	Hist_deacetyl	autonomously	HMMER and BLASTP
Bol019405	AT5G63110	HDA6/RTS1	0	100	Hist_deacetyl	autonomously	HMMER and BLASTP
Bol007734	AT1G52740	HTA9	6e-60	99	Histone	autonomously	HMMER and BLASTP
Bol026748	AT1G52740	HTA9	1e-88	100	Histone	autonomously	HMMER and BLASTP
Bol034715	AT1G52740	HTA9	1e-77	100	Histone	autonomously	HMMER and BLASTP
Bol035075	AT1G52740	HTA9	3e-88	100	Histone	autonomously	HMMER and BLASTP
Bol039184	AT1G52740	HTA9	1e-88	100	Histone	autonomously	HMMER and BLASTP
Bol020386	AT2G38810	HTA8	8e-80	100	Histone	autonomously	HMMER and BLASTP
Bol008620	AT3G54560	HTA11	2e-90	100	Histone	autonomously	HMMER and BLASTP
Bol025203	AT3G54560	HTA11	1e-81	100	Histone	autonomously	HMMER and BLASTP
Bol041632	AT3G54560	HTA11	1e-89	73	Histone	autonomously	HMMER and BLASTP
Bol022077	AT1G10120	CIB4	3e-171	100	HLH	photoperiodic, lighting and signaling	HMMER and BLASTP
Bol031234	AT1G10120	CIB4	0	100	HLH	photoperiodic, lighting and signaling	HMMER and BLASTP
Bol036767	AT1G10120	CIB4	0	93	HLH	photoperiodic, lighting and signaling	HMMER and BLASTP
Bol009457	AT1G35460	FBH1	2e-139	94	HLH	photoperiodic, lighting and signaling	HMMER and BLASTP
Bol015710	AT1G35460	FBH1	9e-132	100	HLH	photoperiodic, lighting and signaling	HMMER and BLASTP
Bol031978	AT1G35460	FBH1	2e-117	99	HLH	photoperiodic, lighting and signaling	HMMER and BLASTP
Bol019541	AT1G51140	FBH3/AKS1/BHLH122	0	88	HLH	photoperiodic, lighting and signaling	HMMER and BLASTP
Bol002674	AT2G42280	FBH4/AKS3	0	100	HLH	photoperiodic, lighting and signaling	HMMER and BLASTP
Bol004843	AT2G42280	FBH4/AKS3	1e-158	100	HLH	photoperiodic, lighting and signaling	HMMER and BLASTP
Bol021577	AT2G43010	PIF4	0	99	HLH	ambient temperature	HMMER and BLASTP
Bol029437	AT2G43010	PIF4	0	100	HLH	ambient temperature	HMMER and BLASTP
Bol031110	AT3G26744	ICE1/SCRM	0	94	HLH	vernalization	HMMER and BLASTP
Bol032198	AT3G26744	ICE1/SCRM	2e-112	91	HLH	vernalization	HMMER and BLASTP
Bol042833	AT3G26744	ICE1/SCRM	0	94	HLH	vernalization	HMMER and BLASTP
Bol004968	AT3G59060	PIF5/PIL6	8e-133	97	HLH	ambient temperature	HMMER and BLASTP
Bol013674	AT4G34530	CIB1	2e-143	99	HLH	photoperiodic, lighting and signaling	HMMER and BLASTP
Bol034680	AT4G34530	CIB1	6e-98	99	HLH	photoperiodic, lighting and signaling	HMMER and BLASTP
Bol033090	AT5G48560	CIB2	0	99	HLH	photoperiodic, lighting and signaling	HMMER and BLASTP
Bol043120	AT5G48560	CIB2	0	100	HLH	photoperiodic, lighting and signaling	HMMER and BLASTP
Bol037763	AT2G34880	JMJ15/MEE27	0	97	JmjC	autonomously	HMMER and BLASTP
Bol037836	AT2G34880	JMJ15/MEE27	0	94	JmjC	autonomously	HMMER and BLASTP
Bol037436	AT3G48430	REF6/JMJ12	0	100	JmjC	photoperiodic, lighting and signaling/autonomously	HMMER and BLASTP
Bol028347	AT4G20400	JMJ14/PKDM7B/JMJ4	0	93	JmjC	photoperiodic, lighting and signaling/autonomously	HMMER and BLASTP
Bol009997	AT5G04240	ELF6	0	99	JmjC	photoperiodic, lighting and signaling/autonomously	HMMER and BLASTP
Bol017332	AT1G69120	AP1	1e-114	100	K-box/SRF-TF	flowering-time integrators	HMMER and BLASTP
Bol023961	AT1G69120	AP1	2e-114	100	K-box/SRF-TF	flowering-time integrators	HMMER and BLASTP
Bol029555	AT2G45650	AGL6	4e-89	99	K-box/SRF-TF	autonomously	HMMER and BLASTP
Bol030199	AT2G45650	AGL6	1e-105	98	K-box/SRF-TF	autonomously	HMMER and BLASTP
Bol021742	AT2G45660	AGL6	3e-87	100	K-box/SRF-TF	autonomously	HMMER and BLASTP
Bol029556	AT2G45660	AGL6	2e-89	98	K-box/SRF-TF	autonomously	HMMER and BLASTP
Bol030200	AT2G45660	AGL6	5e-91	100	K-box/SRF-TF	autonomously	HMMER and BLASTP
Bol007763	AT5G60910	FUL/AGL8	9e-165	99	K-box/SRF-TF	flowering-time integrators	HMMER and BLASTP
Bol017059	AT5G60910	FUL/AGL8	1e-163	99	K-box/SRF-TF	flowering-time integrators	HMMER and BLASTP
Bol036265	AT5G60910	FUL/AGL8	7e-169	99	K-box/SRF-TF	flowering-time integrators	HMMER and BLASTP
Bol041559	AT2G18915	LKP2	0	99	Kelch_4	photoperiodic, lighting and signaling	HMMER and BLASTP
Bol041567	AT2G18915	LKP2	0	99	Kelch_4	photoperiodic, lighting and signaling	HMMER and BLASTP
Bol041568	AT2G18915	LKP2	0	98	Kelch_4	photoperiodic, lighting and signaling	HMMER and BLASTP
Bol003110	AT3G04610	FLK	0	99	KH_1	autonomously	HMMER and BLASTP
Bol034145	AT3G04610	FLK	0	100	KH_1	autonomously	HMMER and BLASTP
Bol007774	AT5G61150	VIP4	0	98	Leo1	autonomously	HMMER and BLASTP
Bol036274	AT5G61150	VIP4	0	100	Leo1	autonomously	HMMER and BLASTP
Bol001520	AT3G01460	MBD9	0	100	MBD	autonomously	HMMER and BLASTP
Bol002149	AT3G01460	MBD9	0	100	MBD	autonomously	HMMER and BLASTP
Bol010750	AT4G00450	MED12/CCT/CRP	0	100	Med12	autonomously	HMMER and BLASTP
Bol011510	AT4G00450	MED12/CCT/CRP	0	99	Med12	autonomously	HMMER and BLASTP
Bol039039	AT1G55325	MED13/GCT/MAB2	0	100	Med13_C	autonomously	HMMER and BLASTP
Bol013342	AT1G55325	MED13/GCT/MAB2	0	99	Med13_C	autonomously	HMMER and BLASTP
Bol031780	AT2G22370	MED18	0	100	Med18	autonomously	HMMER and BLASTP
Bol023664	AT1G25540	PFT1/MED25	0	99	Med25_VWA	photoperiodic, lighting and signaling	HMMER and BLASTP
Bol024977	AT1G25540	PFT1/MED25	0	100	Med25_VWA	photoperiodic, lighting and signaling	HMMER and BLASTP
Bol006746	AT2G21070	FIO1	0	100	Methyltransf_10	photoperiodic, lighting and signaling	HMMER and BLASTP
Bol019324	AT2G13540	ABH1/CBP80	0	100	MIF4G_like	autonomously	HMMER and BLASTP
Bol042577	AT2G13540	ABH1/CBP80	0	100	MIF4G_like	autonomously	HMMER and BLASTP
Bol043734	AT5G09740	HAM2/HAG5/HAC11	0	100	MOZ_SAS	autonomously	HMMER and BLASTP
Bol019089	AT5G64610	HAM1	0	100	MOZ_SAS	autonomously	HMMER and BLASTP
Bol018416	AT1G02740	MRG2	5e-169	98	MRG	autonomously	HMMER and BLASTP
Bol028927	AT4G37280	MRG1	0	100	MRG	photoperiodic, lighting and signaling/autonomously	HMMER and BLASTP
Bol021510	AT1G79430	APL/WDY/FE	0	100	Myb_DNA-binding/Myb_CC_LHEQLE	photoperiodic, lighting and signaling/autonomously	HMMER and BLASTP
Bol038538	AT1G79430	APL/WDY/FE	0	100	Myb_DNA-binding/Myb_CC_LHEQLE	photoperiodic, lighting and signaling/autonomously	HMMER and BLASTP
Bol040508	AT1G79430	APL/WDY/FE	0	99	Myb_DNA-binding/Myb_CC_LHEQLE	photoperiodic, lighting and signaling/autonomously	HMMER and BLASTP
Bol000495	AT3G04030	MYR2	0	100	Myb_DNA-binding/Myb_CC_LHEQLE	photoperiodic, lighting and signaling	HMMER and BLASTP
Bol001212	AT3G04030	MYR2	0	100	Myb_DNA-binding/Myb_CC_LHEQLE	photoperiodic, lighting and signaling	HMMER and BLASTP
Bol019733	AT5G18240	MYR1	0	100	Myb_DNA-binding/Myb_CC_LHEQLE	photoperiodic, lighting and signaling	HMMER and BLASTP
Bol005653	AT1G01060	LHY	0	100	Myb_DNA-binding	photoperiodic, lighting and signaling	HMMER and BLASTP
Bol040722	AT1G01060	LHY	0	100	Myb_DNA-binding	photoperiodic, lighting and signaling	HMMER and BLASTP
Bol020058	AT2G03500	EFM	0	100	Myb_DNA-binding	ambient temperature	HMMER and BLASTP
Bol042698	AT2G03500	EFM	0	100	Myb_DNA-binding	ambient temperature	HMMER and BLASTP
Bol038760	AT2G20570	GLK1/GPRI1	0	100	Myb_DNA-binding	autonomously	HMMER and BLASTP
Bol044812	AT2G20570	GLK1/GPRI1	0	100	Myb_DNA-binding	autonomously	HMMER and BLASTP
Bol005538	AT2G37630	AS1	0	100	Myb_DNA-binding	photoperiodic, lighting and signaling	HMMER and BLASTP
Bol025570	AT2G37630	AS1	0	100	Myb_DNA-binding	photoperiodic, lighting and signaling	HMMER and BLASTP
Bol004898	AT2G46830	CCA1	0	100	Myb_DNA-binding	photoperiodic, lighting and signaling	HMMER and BLASTP
Bol042993	AT3G28910	MYB30	0	100	Myb_DNA-binding	autonomously	HMMER and BLASTP
Bol033196	AT3G28910	MYB30	0	100	Myb_DNA-binding	autonomously	HMMER and BLASTP
Bol018767	AT3G46640	LUX/PCL1	4e-172	100	Myb_DNA-binding	photoperiodic, lighting and signaling	HMMER and BLASTP
Bol041401	AT3G46640	LUX/PCL1	0	100	Myb_DNA-binding	photoperiodic, lighting and signaling	HMMER and BLASTP
Bol024736	AT5G37260	RVE2/CIR1	2e-149	100	Myb_DNA-binding	photoperiodic, lighting and signaling	HMMER and BLASTP
Bol012846	AT5G44190	GLK2	0	100	Myb_DNA-binding	autonomously	HMMER and BLASTP
Bol024156	AT5G44190	GLK2	3e-168	100	Myb_DNA-binding	autonomously	HMMER and BLASTP
Bol028154	AT5G48300	ADG1/APS1	0	100	NTP_transferase	sugar	HMMER and BLASTP
Bol043096	AT5G48300	ADG1/APS1	0	100	NTP_transferase	sugar	HMMER and BLASTP
Bol010105	AT1G79730	ELF7	0	100	Paf1	autonomously	HMMER and BLASTP
Bol045330	AT1G65480	FT	4e-110	99	PBP	flowering-time integrators	HMMER and BLASTP
Bol002819	AT2G27550	ATC	7e-117	100	PBP	photoperiodic, lighting and signaling	HMMER and BLASTP
Bol026421	AT2G27550	ATC	3e-123	100	PBP	photoperiodic, lighting and signaling	HMMER and BLASTP
Bol032920	AT2G27550	ATC	3e-121	100	PBP	photoperiodic, lighting and signaling	HMMER and BLASTP
Bol012573	AT4G20370	TSF	1e-106	100	PBP	flowering-time integrators	HMMER and BLASTP
Bol017639	AT4G20370	TSF	3e-90	100	PBP	flowering-time integrators	HMMER and BLASTP
Bol039209	AT4G20370	TSF	2e-89	100	PBP	flowering-time integrators	HMMER and BLASTP
Bol005471	AT5G03840	TFL1	6e-114	100	PBP	flowering-time integrators	HMMER and BLASTP
Bol010027	AT5G03840	TFL1	5e-110	100	PBP	flowering-time integrators	HMMER and BLASTP
Bol015337	AT5G03840	TFL1	2e-120	100	PBP	flowering-time integrators	HMMER and BLASTP
Bol024826	AT5G62040	BFT	2e-118	100	PBP	autonomously	HMMER and BLASTP
Bol036717	AT1G10570	OTS2	0	99	Peptidase_C48	autonomously	HMMER and BLASTP
Bol002935	AT1G60220	OTS1/ULP1D	0	96	Peptidase_C48	autonomously	HMMER and BLASTP
Bol028268	AT4G15880	ESD4	4e-95	92	Peptidase_C48	autonomously	HMMER and BLASTP
Bol037224	AT4G15880	ESD4	7e-102	86	Peptidase_C48	autonomously	HMMER and BLASTP
Bol037648	AT4G24620	PGI1	0	100	PGI	sugar	HMMER and BLASTP
Bol037649	AT4G24620	PGI1	0	100	PGI	sugar	HMMER and BLASTP
Bol042185	AT4G24620	PGI1	0	99	PGI	sugar	HMMER and BLASTP
Bol029405	AT5G51820	PGM1	0	99	PGM_PMM_I	sugar	HMMER and BLASTP
Bol013942	AT3G24440	VIL1/VRN5	0	99	PHD_Oberon	vernalization	HMMER and BLASTP
Bol013943	AT3G24440	VIL1/VRN5	2e-147	99	PHD_Oberon	vernalization	HMMER and BLASTP
Bol012506	AT4G30200	VIL2/VEL1	2e-114	73	PHD_Oberon	vernalization	HMMER and BLASTP
Bol013001	AT4G30200	VIL2/VEL1	0	100	PHD_Oberon	vernalization	HMMER and BLASTP
Bol033646	AT4G30200	VIL2/VEL1	0	96	PHD_Oberon	vernalization	HMMER and BLASTP
Bol020979	AT4G30200	VIL2/VEL1	2e-109	76	PHD_Oberon	vernalization	HMMER and BLASTP
Bol014227	AT5G57380	VIN3	0	100	PHD_Oberon	vernalization	HMMER and BLASTP
Bol026036	AT5G57380	VIN3	0	100	PHD_Oberon	vernalization	HMMER and BLASTP
Bol006595	AT1G09570	PHYA	0	93	PHY	photoperiodic, lighting and signaling	HMMER and BLASTP
Bol036824	AT1G09570	PHYA	0	100	PHY	photoperiodic, lighting and signaling	HMMER and BLASTP
Bol022961	AT2G18790	PHYB	0	99	PHY	photoperiodic, lighting and signaling	HMMER and BLASTP
Bol036891	AT2G18790	PHYB	0	98	PHY	photoperiodic, lighting and signaling	HMMER and BLASTP
Bol003968	AT4G18130	PHYE	0	100	PHY	photoperiodic, lighting and signaling	HMMER and BLASTP
Bol006182	AT5G35840	PHYC	0	99	PHY	photoperiodic, lighting and signaling	HMMER and BLASTP
Bol007521	AT2G17290	CPK6	0	98	Pkinase	photoperiodic, lighting and signaling	HMMER and BLASTP
Bol017687	AT2G17290	CPK6	0	100	Pkinase	photoperiodic, lighting and signaling	HMMER and BLASTP
Bol023852	AT2G17290	CPK6	0	96	Pkinase	photoperiodic, lighting and signaling	HMMER and BLASTP
Bol001055	AT3G01090	AKIN10/SNRK1.1	2e-109	76	Pkinase	sugar	HMMER and BLASTP
Bol002176	AT3G01090	AKIN10/SNRK1.1	0	100	Pkinase	sugar	HMMER and BLASTP
Bol010698	AT3G01090	AKIN10/SNRK1.1	0	100	Pkinase	sugar	HMMER and BLASTP
Bol042028	AT3G01090	AKIN10/SNRK1.1	0	93	Pkinase	sugar	HMMER and BLASTP
Bol008023	AT5G64960	CDKC2	0	100	Pkinase	autonomously/vernalization	HMMER and BLASTP
Bol015915	AT5G64960	CDKC2	0	100	Pkinase	autonomously/vernalization	HMMER and BLASTP
Bol028713	AT5G64960	CDKC2	0	100	Pkinase	autonomously/vernalization	HMMER and BLASTP
Bol007364	AT1G61040	VIP5	0	100	Plus-3	autonomously/vernalization	HMMER and BLASTP
Bol044161	AT1G61040	VIP5	0	100	Plus-3	autonomously	HMMER and BLASTP
Bol000258	AT4G32980	ATH1	3e-93	100	POX	autonomously	HMMER and BLASTP
Bol013537	AT4G32980	ATH1	0	97	POX	hormones	HMMER and BLASTP
Bol033795	AT4G32980	ATH1	6e-118	99	POX	hormones	HMMER and BLASTP
Bol016581	AT5G49020	PRMT4A	0	99	PrmA	autonomously	HMMER and BLASTP
Bol033070	AT5G49020	PRMT4A	0	97	PrmA	autonomously	HMMER and BLASTP
Bol012962	AT4G31120	SKB1/PRMT5	0	99	PRMT5_TIM	autonomously	HMMER and BLASTP
Bol033709	AT4G31120	SKB1/PRMT5	0	100	PRMT5_TIM	autonomously	HMMER and BLASTP
Bol000723	AT1G80070	PRP8/SUS2/EMB33	0	100	PROCN	autonomously	HMMER and BLASTP
Bol004508	AT1G80070	PRP8/SUS2/EMB33	0	100	PROCN	autonomously	HMMER and BLASTP
Bol017843	AT1G80070	PRP8/SUS2/EMB33	0	99	PROCN	autonomously	HMMER and BLASTP
Bol008886	AT5G06850	FTIP1	0	99	PRT_C	photoperiodic, lighting and signaling	HMMER and BLASTP
Bol010811	AT2G48160	HULK2	1e-24	100	PWWP	autonomously	HMMER and BLASTP
Bol010809	AT3G63070	HULK3	0	100	PWWP	autonomously	HMMER and BLASTP
Bol010810	AT3G63070	HULK3	0	93	PWWP	autonomously	HMMER and BLASTP
Bol014448	AT3G63070	HULK3	0	100	PWWP	autonomously	HMMER and BLASTP
Bol017084	AT5G23150	HUA2	0	75	PWWP	autonomously	HMMER and BLASTP
Bol020639	AT5G23150	HUA2	0	76	PWWP	autonomously	HMMER and BLASTP
Bol004903	AT2G46790	PRR9	0	99	CBFD_NFYB_HMF/Response_reg	photoperiodic, lighting and signaling	HMMER and BLASTP
Bol021803	AT2G46790	PRR9	0	99	CBFD_NFYB_HMF/Response_reg	photoperiodic, lighting and signaling	HMMER and BLASTP
Bol000769	AT5G02810	PRR7	0	100	CCT/Response_reg	photoperiodic, lighting and signaling	HMMER and BLASTP
Bol010087	AT5G02810	PRR7	0	100	CCT/Response_reg	photoperiodic, lighting and signaling	HMMER and BLASTP
Bol016452	AT5G24470	PRR5	0	96	CCT/Response_reg	photoperiodic, lighting and signaling	HMMER and BLASTP
Bol022421	AT5G24470	PRR5	0	95	CCT/Response_reg	photoperiodic, lighting and signaling	HMMER and BLASTP
Bol036197	AT5G24470	PRR5	0	95	CCT/Response_reg	photoperiodic, lighting and signaling	HMMER and BLASTP
Bol017253	AT5G60100	PRR3	0	98	CCT/Response_reg	photoperiodic, lighting and signaling	HMMER and BLASTP
Bol017021	AT5G61380	TOC1	0	100	CCT/Response_reg	photoperiodic, lighting and signaling	HMMER and BLASTP
Bol036283	AT5G61380	TOC1	0	100	CCT/Response_reg	photoperiodic, lighting and signaling	HMMER and BLASTP
Bol040724	AT1G01040	DCL1	0	99	Ribonuclease_3	autonomously	HMMER and BLASTP
Bol013811	AT3G43920	DCL3	0	99	Ribonuclease_3	autonomously	HMMER and BLASTP
Bol035827	AT5G20320	DCL4	0	99	Ribonuclease_3	autonomously	HMMER and BLASTP
Bol034935	AT1G71800	CSTF64	0	79	RRM_1	autonomously/vernalization	HMMER and BLASTP
Bol040101	AT1G71800	CSTF64	0	99	RRM_1	autonomously/vernalization	HMMER and BLASTP
Bol003395	AT2G21660	GRP7/CCR2	8e-50	50	RRM_1	autonomously	HMMER and BLASTP
Bol045859	AT2G21660	GRP7/CCR2	1e-53	52	RRM_1	autonomously	HMMER and BLASTP
Bol030000	AT2G43410	FPA	0	100	RRM_1	autonomously/vernalization	HMMER and BLASTP
Bol044497	AT2G43410	FPA	0	89	RRM_1	autonomously/vernalization	HMMER and BLASTP
Bol010791	AT4G00830	LIF2	0	100	RRM_1	autonomously	HMMER and BLASTP
Bol011449	AT4G00830	LIF2	0	100	RRM_1	autonomously	HMMER and BLASTP
Bol012918	AT5G40490	HLP1	6e-145	55	RRM_1	autonomously/vernalization	HMMER and BLASTP
Bol012845	AT5G44200	CBP20	2e-133	94	RRM_1	autonomously	HMMER and BLASTP
Bol001790	AT1G32230	RCD1	0	98	RST	autonomously	HMMER and BLASTP
Bol022248	AT1G32230	RCD1	0	99	RST	autonomously	HMMER and BLASTP
Bol015166	AT2G35510	SRO1	3e-24	81	RST	autonomously	HMMER and BLASTP
Bol027450	AT2G35510	SRO1	0	97	RST	autonomously	HMMER and BLASTP
Bol037804	AT2G35510	SRO1	0	97	RST	autonomously	HMMER and BLASTP
Bol039525	AT2G35510	SRO1	2e-17	81	RST	autonomously	HMMER and BLASTP
Bol027862	AT1G57820	VIM1/ORTH2	0	99	zf-C3HC4_2/zf-C3HC4_3/zf-RING_2/SAD_SRA	autonomously	HMMER and BLASTP
Bol044661	AT1G57820	VIM1/ORTH2	0	100	zf-C3HC4_2/zf-C3HC4_3/zf-RING_2/SAD_SRA	autonomously	HMMER and BLASTP
Bol045828	AT1G57820	VIM1/ORTH2	0	94	zf-C3HC4_2/zf-C3HC4_3/zf-RING_2/SAD_SRA	autonomously	HMMER and BLASTP
Bol042646	AT5G39550	VIM3/ORTH1	6e-32	54	SAD_SRA	autonomously	HMMER and BLASTP
Bol020015	AT4G28190	ULT1	1e-158	97	SAND	flowering-time integrators	HMMER and BLASTP
Bol042381	AT4G28190	ULT1	9e-155	100	SAND	flowering-time integrators	HMMER and BLASTP
Bol013151	AT1G19330	AFR2	7e-150	100	SAP30_Sin3_bdg	photoperiodic, lighting and signaling	HMMER and BLASTP
Bol026847	AT1G19330	AFR2	7e-152	100	SAP30_Sin3_bdg	photoperiodic, lighting and signaling	HMMER and BLASTP
Bol045916	AT1G19330	AFR2	1e-141	100	SAP30_Sin3_bdg	photoperiodic, lighting and signaling	HMMER and BLASTP
Bol026845	AT1G19330	AFR2	1e-158	97	SAP30_Sin3_bdg	photoperiodic, lighting and signaling	HMMER and BLASTP
Bol027757	AT1G75060	AFR1	9e-135	100	SAP30_Sin3_bdg	photoperiodic, lighting and signaling	HMMER and BLASTP
Bol039344	AT1G75060	AFR1	1e-132	100	SAP30_Sin3_bdg	photoperiodic, lighting and signaling	HMMER and BLASTP
Bol027299	AT2G33810	SPL3	4e-56	92	SBP	flowering-time integrators	HMMER and BLASTP
Bol036997	AT2G33810	SPL3	9e-58	99	SBP	flowering-time integrators	HMMER and BLASTP
Bol037895	AT2G33810	SPL3	1e-37	100	SBP	flowering-time integrators	HMMER and BLASTP
Bol002678	AT2G42200	SPL9	0	100	SBP	aging	HMMER and BLASTP
Bol004847	AT2G42200	SPL9	0	100	SBP	aging	HMMER and BLASTP
Bol011134	AT3G15270	SPL5	3e-98	100	SBP	flowering-time integrators	HMMER and BLASTP
Bol011879	AT3G15270	SPL5	1e-93	99	SBP	flowering-time integrators	HMMER and BLASTP
Bol026725	AT3G15270	SPL5	4e-84	100	SBP	flowering-time integrators	HMMER and BLASTP
Bol039134	AT3G15270	SPL5	2e-80	100	SBP	flowering-time integrators	HMMER and BLASTP
Bol007052	AT3G57920	SPL15	3e-155	100	SBP	aging	HMMER and BLASTP
Bol011022	AT3G57920	SPL15	3e-137	100	SBP	aging	HMMER and BLASTP
Bol027607	AT1G76710	SDG26/ASHH1	0	98	SET	autonomously	HMMER and BLASTP
Bol027564	AT1G77300	EFS/SDG8	0	99	SET	photoperiodic, lighting and signaling/autonomously	HMMER and BLASTP
Bol031693	AT2G23380	CLF/SDG1	0	99	SET	vernalization	HMMER and BLASTP
Bol031668	AT2G23740	SUVR5	0	98	SET	autonomously	HMMER and BLASTP
Bol029500	AT2G44150	SDG7/ASSH3	5e-172	99	SET	vernalization	HMMER and BLASTP
Bol030053	AT2G44150	SDG7/ASSH3	0	99	SET	vernalization	HMMER and BLASTP
Bol035295	AT5G42400	ATXR7/SDG25	0	99	SET	photoperiodic, lighting and signaling/autonomously	HMMER and BLASTP
Bol021767	AT2G46020	BRM/CHR2	0	100	SNF2_N	autonomously	HMMER and BLASTP
Bol029571	AT2G46020	BRM/CHR2	0	100	SNF2_N	autonomously	HMMER and BLASTP
Bol010265	AT3G12810	PIE1	0	100	SNF2_N	autonomously	HMMER and BLASTP
Bol011061	AT3G57300	INO80	1e-49	75	SNF2_N	autonomously	HMMER and BLASTP
Bol045489	AT3G57300	INO80	0	99	SNF2_N	autonomously	HMMER and BLASTP
Bol019523	AT1G51450	ASH2R/TRO	0	99	SPRY	autonomously	HMMER and BLASTP
Bol025682	AT4G10710	SPT16	0	100	SPT16	autonomously	HMMER and BLASTP
Bol031759	AT2G22540	SVP	6e-33	91	K-box/SRF-TF	flowering-time integrators	HMMER and BLASTP
Bol044741	AT2G22540	SVP	4e-89	99	K-box/SRF-TF	flowering-time integrators	HMMER and BLASTP
Bol031749	AT2G22630	AGL17	0	100	K-box/SRF-TF	photoperiodic, lighting and signaling	HMMER and BLASTP
Bol024219	AT3G57230	AGL16	3e-145	100	K-box/SRF-TF	autonomously	HMMER and BLASTP
Bol011058	AT3G57390	AGL18	7e-129	100	K-box/SRF-TF	photoperiodic, lighting and signaling	HMMER and BLASTP
Bol045494	AT3G57390	AGL18	4e-137	100	K-box/SRF-TF	photoperiodic, lighting and signaling	HMMER and BLASTP
Bol007579	AT3G57390	AGL18	3e-145	100	K-box/SRF-TF	photoperiodic, lighting and signaling	HMMER and BLASTP
Bol010656	AT4G22950	AGL19	2e-127	99	K-box/SRF-TF	vernalization	HMMER and BLASTP
Bol014979	AT4G22950	AGL19	6e-134	98	K-box/SRF-TF	vernalization	HMMER and BLASTP
Bol042066	AT4G22950	AGL19	2e-127	99	K-box/SRF-TF	vernalization	HMMER and BLASTP
Bol037657	AT4G24540	AGL24	7e-129	100	K-box/SRF-TF	flowering-time integrators	HMMER and BLASTP
Bol042174	AT5G10140	FLC/AGL25/FLF	2e-127	99	K-box/SRF-TF	flowering-time integrators	HMMER and BLASTP
Bol008758	AT5G10140	FLC/AGL25/FLF	4e-137	100	K-box/SRF-TF	flowering-time integrators	HMMER and BLASTP
Bol006662	AT5G13790	AGL15	6e-134	98	K-box/SRF-TF	photoperiodic, lighting and signaling	HMMER and BLASTP
Bol034251	AT5G13790	AGL15	6e-134	98	K-box/SRF-TF	photoperiodic, lighting and signaling	HMMER and BLASTP
Bol043407	AT5G13790	AGL15	7e-129	100	K-box/SRF-TF	photoperiodic, lighting and signaling	HMMER and BLASTP
Bol015473	AT5G59560	SRR1	2e-168	99	SRR1	photoperiodic, lighting and signaling	HMMER and BLASTP
Bol017292	AT5G59560	SRR1	3e-83	100	SRR1	photoperiodic, lighting and signaling	HMMER and BLASTP
Bol033041	AT5G59560	SRR1	1e-61	92	SRR1	photoperiodic, lighting and signaling	HMMER and BLASTP
Bol033207	AT3G28730	SSRP1/HMG/NFD	0	93	SSrecog	autonomously	HMMER and BLASTP
Bol042980	AT3G28730	SSRP1/HMG/NFD	0	83	SSrecog	autonomously	HMMER and BLASTP
Bol039537	AT4G25530	FWA/HDG6	0	100	START	autonomously	HMMER and BLASTP
Bol013249	AT1G17760	CSTF77	0	100	Suf	autonomously/vernalization	HMMER and BLASTP
Bol034274	AT5G14170	BAF60/CHC1	0	100	SWIB	autonomously	HMMER and BLASTP
Bol043378	AT5G14170	BAF60/CHC1	0	100	SWIB	autonomously	HMMER and BLASTP
Bol002976	AT3G18550	BRC1/TCP18	0	98	TCP	flowering-time integrators	HMMER and BLASTP
Bol022889	AT3G18550	BRC1/TCP18	0	99	TCP	flowering-time integrators	HMMER and BLASTP
Bol030949	AT3G18550	BRC1/TCP18	2e-117	98	TCP	flowering-time integrators	HMMER and BLASTP
Bol006087	AT4G02780	GA1	0	99	Terpene_synth/Terpene_synth_C	hormones	HMMER and BLASTP
Bol030646	AT4G02780	GA1	0	96	Terpene_synth/Terpene_synth_C	hormones	HMMER and BLASTP
Bol038540	AT1G79460	GA2/ATKS1	0	99	Terpene_synth/Terpene_synth_C	hormones	HMMER and BLASTP
Bol042560	AT2G06210	ELF8/VIP6	0	99	TPR_1	autonomously	HMMER and BLASTP
Bol006655	AT3G49600	UBP26	0	99	UCH	autonomously/vernalization	HMMER and BLASTP
Bol037348	AT3G49600	UBP26	0	99	UCH	autonomously/vernalization	HMMER and BLASTP
Bol001825	AT2G30140	UGT87A2	0	99	UDPGT	autonomously	HMMER and BLASTP
Bol023892	AT1G14400	UBC1	2e-107	100	UQ_con	autonomously	HMMER and BLASTP
Bol029204	AT1G14400	UBC1	3e-55	98	UQ_con	autonomously	HMMER and BLASTP
Bol029205	AT1G14400	UBC1	3e-111	100	UQ_con	autonomously	HMMER and BLASTP
Bol031497	AT1G14400	UBC1	3e-111	100	UQ_con	autonomously	HMMER and BLASTP
Bol038037	AT1G14400	UBC1	4e-109	100	UQ_con	autonomously	HMMER and BLASTP
Bol007199	AT2G02760	UBC2	2e-94	100	UQ_con	autonomously	HMMER and BLASTP
Bol010894	AT2G02760	UBC2	3e-29	95	UQ_con	autonomously	HMMER and BLASTP
Bol013788	AT2G02760	UBC2	3e-16	85	UQ_con	autonomously	HMMER and BLASTP
Bol015170	AT2G02760	UBC2	3e-111	100	UQ_con	autonomously	HMMER and BLASTP
Bol003029	AT3G11910	UBP13	0	100	UCH/USP7_ICP0_bdg	autonomously	HMMER and BLASTP
Bol007272	AT3G11910	UBP13	0	97	UCH/USP7_ICP0_bdg	autonomously	HMMER and BLASTP
Bol010346	AT3G11910	UBP13	0	99	UCH/USP7_ICP0_bdg	autonomously	HMMER and BLASTP
Bol015458	AT5G06600	UBP12	0	100	UCH/USP7_ICP0_bdg	autonomously	HMMER and BLASTP
Bol024512	AT5G06600	UBP12	0	100	UCH/USP7_ICP0_bdg	autonomously	HMMER and BLASTP
Bol043931	AT5G06600	UBP12	0	100	UCH/USP7_ICP0_bdg	autonomously	HMMER and BLASTP
Bol011742	AT4G16845	VRN2	5e-50	78	VEFS-Box	vernalization	HMMER and BLASTP
Bol032823	AT4G16845	VRN2	0	99	VEFS-Box	vernalization	HMMER and BLASTP
Bol004306	AT5G51230	EMF2/CYR1	7e-89	99	VEFS-Box	autonomously	HMMER and BLASTP
Bol045012	AT5G51230	EMF2/CYR1	9e-23	100	VEFS-Box	autonomously	HMMER and BLASTP
Bol009865	AT1G15750	TPL	0	99	WD40/CAF1C_H4-bd	aging/photoperiodic, lighting and signaling	HMMER and BLASTP
Bol038162	AT1G15750	TPL	0	99	WD40/CAF1C_H4-bd	aging/photoperiodic, lighting and signaling	HMMER and BLASTP
Bol026728	AT1G53090	SPA4	0	100	Pkinase/WD40	photoperiodic, lighting and signaling	HMMER and BLASTP
Bol022731	AT2G19520	FVE/MSI4	0	100	WD40	ambient temperature/autonomously	HMMER and BLASTP
Bol029791	AT2G19520	FVE/MSI4	0	100	WD40	ambient temperature/autonomously	HMMER and BLASTP
Bol044830	AT2G19520	FVE/MSI4	0	100	WD40	ambient temperature/autonomously	HMMER and BLASTP
Bol013495	AT2G32950	COP1	0	100	zf-C3HC4_2/zf-C3HC4_3/zf-RING_2/WD40	photoperiodic, lighting and signaling	HMMER and BLASTP
Bol000920	AT2G46340	SPA1	0	100	Pkinase/WD40	photoperiodic, lighting and signaling	HMMER and BLASTP
Bol029585	AT2G46340	SPA1	0	99	Pkinase/WD40	photoperiodic, lighting and signaling	HMMER and BLASTP
Bol011142	AT3G15354	SPA3	0	100	Pkinase/WD40	photoperiodic, lighting and signaling	HMMER and BLASTP
Bol011887	AT3G15354	SPA3	0	99	Pkinase/WD40	photoperiodic, lighting and signaling	HMMER and BLASTP
Bol018828	AT3G20740	FIE1/FIS3	0	100	WD40	autonomously	HMMER and BLASTP
Bol038467	AT3G20740	FIE1/FIS3	0	99	WD40	autonomously	HMMER and BLASTP
Bol006651	AT3G49660	WDR5A	0	99	WD40	vernalization	HMMER and BLASTP
Bol013020	AT4G29830	VIP3/SKI8	0	100	WD40	autonomously	HMMER and BLASTP
Bol020942	AT4G29830	VIP3/SKI8	0	100	WD40	autonomously	HMMER and BLASTP
Bol004272	AT5G13480	FY	0	96	WD40	autonomously/vernalization	HMMER and BLASTP
Bol034237	AT5G13480	FY	0	96	WD40	autonomously/vernalization	HMMER and BLASTP
Bol036228	AT5G23730	RUP2/EFO2	0	96	WD40	photoperiodic, lighting and signaling	HMMER and BLASTP
Bol039632	AT4G26440	WRKY34/MSP3	5e-167	79	WRKY	vernalization	HMMER and BLASTP
Bol042290	AT4G26440	WRKY34/MSP3	6e-157	100	WRKY	vernalization	HMMER and BLASTP
Bol020251	AT4G16280	FCA	0	100	RRM_1/WW	ambient temperature	HMMER and BLASTP
Bol005597	AT5G45600	YAF9A/TAF14B/GAS41	0	100	YEATS	autonomously	HMMER and BLASTP
Bol004180	AT1G06040	STO	5e-130	100	zf-B_box	photoperiodic, lighting and signaling	HMMER and BLASTP
Bol023331	AT1G06040	STO	9e-146	100	zf-B_box	photoperiodic, lighting and signaling	HMMER and BLASTP
Bol016048	AT4G38960	BBX19	9e-123	100	zf-B_box	photoperiodic, lighting and signaling	HMMER and BLASTP
Bol018525	AT4G38960	BBX19	5e-109	100	zf-B_box	photoperiodic, lighting and signaling	HMMER and BLASTP
Bol042395	AT3G23060	AtBMI1C	0	100	zf-C3HC4_3/zf-C3HC4_2/zf-RING_2	autonomously	HMMER and BLASTP
Bol035191	AT1G55250	HUB2	0	100	zf-C3HC4_2/zf-C3HC4_3	autonomously	HMMER and BLASTP
Bol030141	AT2G44950	HUB1	0	100	zf-C3HC4_2/zf-C3HC4_3	autonomously	HMMER and BLASTP
Bol021705	AT2G44950	HUB1	0	100	zf-C3HC4_2/zf-C3HC4_3	autonomously	HMMER and BLASTP
Bol027301	AT2G33835	FES1	0	100	zf-CCCH	vernalization	HMMER and BLASTP
Bol017351	AT1G69570	CDF5	0	100	zf-Dof	photoperiodic, lighting and signaling	HMMER and BLASTP
Bol023918	AT1G69570	CDF5	2e-171	100	zf-Dof	photoperiodic, lighting and signaling	HMMER and BLASTP
Bol037881	AT2G34140	CDF4	6e-90	100	zf-Dof	photoperiodic, lighting and signaling	HMMER and BLASTP
Bol024886	AT3G47500	CDF3	6e-90	100	zf-Dof	photoperiodic, lighting and signaling	HMMER and BLASTP
Bol012151	AT5G39660	CDF2	0	100	zf-Dof	photoperiodic, lighting and signaling	HMMER and BLASTP
Bol036466	AT5G39660	CDF2	0	100	zf-Dof	photoperiodic, lighting and signaling	HMMER and BLASTP
Bol018289	AT1G05830	ATX2	0	91	PWWP/SET/zf-HIT/zf-HC5HC2H_2	photoperiodic, lighting and signaling/autonomously	HMMER and BLASTP
Bol004528	AT2G31650	ATX1/SDG27	0	100	PWWP/SET/zf-HC5HC2H_2	photoperiodic, lighting and signaling/autonomously	HMMER and BLASTP
Bol016903	AT5G37055	SEF/SWC6	7e-116	100	zf-HIT	autonomously	HMMER and BLASTP
Bol025978	AT5G37055	SEF/SWC6	1e-115	100	zf-HIT	autonomously	HMMER and BLASTP
Bol001468	AT5G60410	SIZ1	0	100	zf-HIT	autonomously	HMMER and BLASTP
Bol008947	AT5G60410	SIZ1	0	99	zf-HIT	autonomously	HMMER and BLASTP
Bol041336	AT5G60410	SIZ1	0	100	zf-HIT	autonomously	HMMER and BLASTP
Bol043052	AT2G47700	RFI2	3e-17	86	zf-C3HC4_2/zf-RING_2	photoperiodic, lighting and signaling	HMMER and BLASTP
Bol008389	AT1G28520	VOZ1	8e-22	55		photoperiodic, lighting and signaling	BLASTP
Bol015752	AT1G28520	VOZ1	2e-09	99		photoperiodic, lighting and signaling	BLASTP
Bol023541	AT1G22770	GI	7e-09	61		photoperiodic, lighting and signaling	BLASTP
Bol018271	AT1G04870	ATPRMT10	4e-19	61		autonomously	BLASTP
Bol038856	AT1G04870	ATPRMT10	8e-53	52		autonomously	BLASTP
Bol041975	AT1G04870	ATPRMT10	2e-09	50		autonomously	BLASTP
Bol011646	AT1G30970	SUF4	5e-10	65		vernalization	BLASTP
Bol027103	AT1G30970	SUF4	8e-148	100		vernalization	BLASTP
Bol026346	AT1G72390	PHL	2e-16	79		photoperiodic, lighting and signaling	BLASTP
Bol034881	AT1G72390	PHL	8e-45	72		photoperiodic, lighting and signaling	BLASTP
Bol002667	AT2G42400	VOZ2	1e-16	75		photoperiodic, lighting and signaling	BLASTP
Bol004830	AT2G42400	VOZ2	9e-23	93		photoperiodic, lighting and signaling	BLASTP
Bol002637	AT2G30120	FLX	9e-19	77		vernalization	BLASTP
Bol045737	AT2G25930	ELF3	0	100		photoperiodic, lighting and signaling	BLASTP
Bra007774	AT2G25930	ELF3	2e-104	84		photoperiodic, lighting and signaling	BLASTP
Bol012022	AT3G22380	TIC	4e-07	71		photoperiodic, lighting and signaling	BLASTP
Bol023259	AT3G22380	TIC	4e-09	61		photoperiodic, lighting and signaling	BLASTP
Bol026557	AT3G22380	TIC	2e-71	50		photoperiodic, lighting and signaling	BLASTP
Bol008618	AT3G54500	LNK2	2e-12	61		photoperiodic, lighting and signaling	BLASTP
Bol025199	AT3G54500	LNK2	4e-10	68		photoperiodic, lighting and signaling	BLASTP
Bol016519	AT4G02560	LD	2e-07	54		autonomously	BLASTP
Bol032662	AT4G04920	MED16/SFR6	1e-79	86		autonomously	BLASTP
Bol006105	AT4G03090	NDX	3e-41	94		autonomously/vernalization	BLASTP
Bol010224	AT4G03090	NDX	7e-82	91		autonomously/vernalization	BLASTP
Bol024840	AT5G61920	FLX4/FLL4	3e-121	68		vernalization	BLASTP
Bol032341	AT5G48890	LATE	3e-13	53		photoperiodic, lighting and signaling	BLASTP
Bol033073	AT5G48890	LATE	8e-17	67		photoperiodic, lighting and signaling	BLASTP
Bol043144	AT5G48890	LATE	8e-34	67		photoperiodic, lighting and signaling	BLASTP
Bol009037	AT5G11530	EMF1	1e-08	77		autonomously	BLASTP
Bol009038	AT5G11530	EMF1	2e-08	61		autonomously	BLASTP
Bol022327	AT5G11530	EMF1	1e-12	65		autonomously	BLASTP
Bol022328	AT5G11530	EMF1	2e-12	64		autonomously	BLASTP
Bol024712	AT5G11530	EMF1	9e-06	63		autonomously	BLASTP
Bol043563	AT5G11530	EMF1	7e-25	87		autonomously	BLASTP
Bol012848	AT5G44160	IDD8/NUC	5e-25	95		sugar	BLASTP
Bol024162	AT5G44160	IDD8/NUC	1e-07	63		sugar	BLASTP
Bol024163	AT5G44160	IDD8/NUC	1e-07	64		sugar	BLASTP
Bol016579	AT5G24860	FPF1	3e-07	96		hormones	BLASTP
Bol022392	AT5G24860	FPF1	1e-11	68		hormones	BLASTP
Bol036184	AT5G24860	FPF1	9e-16	88		hormones	BLASTP
Bol015841	AT5G64170	LNK1	4e-09	77		photoperiodic, lighting and signaling	BLASTP
Bol019106	AT5G64170	LNK1	2e-16	71		photoperiodic, lighting and signaling	BLASTP

## Sheet: Table S6
Table S6 Flowering-time genes not identified in this study
Gene ID	Name	Not identified in that/those specie (s)	Pathways
AT1G50960	GA2ox7	B. rapa	hormones
AT1G18450	ARP4	B. rapa	autonomously
AT2G39250	SNZ	B. napus, B. rapa, B. oleracea	aging/photoperiodic, lingting and signaling
AT1G54830	NF-YC3	B. napus, B. rapa, B. oleracea	photoperiodic, lingting and signaling
AT4G38680	CSP2, GRP2	B. napus, B. rapa, B. oleracea	autonomously
AT3G44110	ATJ3	B. napus, B. rapa, B. oleracea	autonomously
AT4G00650	FRI	B. oleracea	vernalization
AT3G02885	GASA5	B. rapa, B. oleracea	hormones
AT1G14920	GAI/RGA2	B. rapa, B. oleracea	hormones
AT1G26260	CIB5	B. napus, B. rapa, B. oleracea	photoperiodic, lingting and signaling
AT4G09180	FBH2	B. napus, B. rapa, B. oleracea	photoperiodic, lingting and signaling
AT1G68050	FKF1, ADO3	B. napus, B. rapa, B. oleracea	photoperiodic, lingting and signaling
AT5G57360	ZTL	B. napus, B. rapa, B. oleracea	photoperiodic, lingting and signaling
AT5G06170	SUC9	B. napus, B. rapa, B. oleracea	sugar
AT2G18880	VIL3, VEL2	B. napus, B. rapa, B. oleracea	vernalization
AT4G16250	PHYD	B. napus, B. rapa, B. oleracea	photoperiodic, lingting and signaling
AT1G50700	CPK33	B. napus, B. rapa, B. oleracea	photoperiodic, lingting and signaling
AT2G48160	HULK2	B. napus	autonomous pathway
AT5G40490	HLP1	B. napus, B. rapa	autonomously/vernalization
AT5G39550	VIM3/ORTH1	B. rapa	autonomously
AT1G66050	VIM2	B. napus, B. rapa, B. oleracea	autonomously
AT1G53160	SPL4	B. oleracea	aging/photoperiodic, lingting and signaling
AT1G66650	AT-STUbl4	B. oleracea	aging/photoperiodic, lingting and signaling
AT4G11880	XAL2/AGL14	B. oleracea	flowering time integrator
AT5G65050	MAF2/AGL31	B. napus, B. oleracea	ambient temperature
AT5G65060	MAF3/AGL70	B. oleracea	vernalization
AT5G65070	MAF4/AGL69	B. oleracea	vernalization
AT1G77080	FLM, MAF1, AGL27	B. napus, B. rapa, B. oleracea	ambient temperature/vernalization
AT5G65080	MAF5, AGL68	B. napus, B. rapa, B. oleracea	vernalization
AT3G43190	SUS4	B. napus, B. rapa, B. oleracea	sugar
AT1G12910	LWD1/ATAN11	B. oleracea	photoperiodic, lingting and signaling
AT3G26640	LWD2	B. napus, B. rapa, B. oleracea	photoperiodic, lingting and signaling
AT5G62430	CDF1	B. oleracea	photoperiodic, lingting and signaling
AT3G19140	DNF	B. oleracea	photoperiodic, lingting and signaling

## Sheet: Table S7
Table S7 Distribution of flowering-time genes on Brassica species chromosomes
gene ID	Chromosome	location
BnaA01g00050D	A01	14270-15906
BnaA01g00650D	A01	353066-355779
BnaA01g01640D	A01	868633-869717
BnaA01g02620D	A01	1306916-1308748
BnaA01g02900D	A01	1419050-1422183
BnaA01g03890D	A01	1798245-1799923
BnaA01g03950D	A01	1810871-1811887
BnaA01g06810D	A01	3165531-3169058
BnaA01g07150D	A01	3359960-3361210
BnaA01g08940D	A01	4339719-4343137
BnaA01g10280D	A01	5130402-5139312
BnaA01g10590D	A01	5290593-5295855
BnaA01g11120D	A01	5540288-5544413
BnaA01g11940D	A01	5995411-5997916
BnaA01g12700D	A01	6344798-6346450
BnaA01g12900D	A01	6457922-6461287
BnaA01g13990D	A01	7104333-7107682
BnaA01g14040D	A01	7131522-7137294
BnaA01g14770D	A01	7470563-7473323
BnaA01g15570D	A01	7967974-7969807
BnaA01g16970D	A01	8853620-8855243
BnaA01g17510D	A01	9237088-9244136
BnaA01g18110D	A01	9596841-9599776
BnaA01g19030D	A01	10508954-10511272
BnaA01g19880D	A01	11570349-11572195
BnaA01g23620D	A01	15944455-15953827
BnaA01g25550D	A01	17831789-17834231
BnaA01g26330D	A01	18402296-18405354
BnaA01g26700D	A01	18696549-18698259
BnaA01g28350D	A01	19803940-19804416
BnaA01g28740D	A01	19961529-19962465
BnaA01g28800D	A01	20005579-20009409
BnaA01g33280D	A01	22568197-22571253
BnaA01g34730D	A01_random	91516-92811
BnaA01g35230D	A01_random	494531-496074
BnaA01g36060D	A01_random	1529286-1531048
BnaA01g36620D	A01_random	2128665-2134738
BnaA01g37140D	A01_random	2505700-2508190
BnaA01g37390D	A01_random	2673192-2675057
BnaA02g00370D	A02	134362-138212
BnaA02g01030D	A02	409169-413736
BnaA02g01270D	A02	566388-567760
BnaA02g01670D	A02	773694-778116
BnaA02g06350D	A02	3038048-3043302
BnaA02g06490D	A02	3106312-3108592
BnaA02g06500D	A02	3112537-3113268
BnaA02g07010D	A02	3320317-3321611
BnaA02g07770D	A02	3685290-3687670
BnaA02g08140D	A02	3862183-3864694
BnaA02g11210D	A02	5851980-5853392
BnaA02g11340D	A02	5948180-5953241
BnaA02g12130D	A02	6375936-6379058
BnaA02g12260D	A02	6485638-6486225
BnaA02g14040D	A02	7870105-7871157
BnaA02g15530D	A02	8998993-9001783
BnaA02g15970D	A02	9423359-9429816
BnaA02g16710D	A02	9979950-9982940
BnaA02g17110D	A02	10268023-10270067
BnaA02g18900D	A02	11663458-11665195
BnaA02g18920D	A02	11694152-11698160
BnaA02g19810D	A02	12275646-12277315
BnaA02g20680D	A02	13027816-13032584
BnaA02g20880D	A02	13209454-13213409
BnaA02g22520D	A02	15049297-15050132
BnaA02g22550D	A02	15093551-15096754
BnaA02g24350D	A02	17732195-17737237
BnaA02g25600D	A02	18785085-18785860
BnaA02g26550D	A02	19590818-19592379
BnaA02g28220D	A02	20795189-20797206
BnaA02g29370D	A02	21475118-21478669
BnaA02g29490D	A02	21541176-21542959
BnaA02g30270D	A02	21934213-21936672
BnaA02g30480D	A02	22046925-22047705
BnaA02g30530D	A02	22081872-22085241
BnaA02g32550D	A02	23411190-23413376
BnaA02g33010D	A02	23649506-23653992
BnaA02g34480D	A02	24567877-24570742
BnaA02g34510D	A02	24582145-24586321
BnaA02g34520D	A02	24588117-24592498
BnaA02g34550D	A02	24597395-24607407
BnaA02g35200D	A02_random	138670-140227
BnaA02g35510D	A02_random	296921-298002
BnaA02g35830D	A02_random	545403-549296
BnaA02g36130D	A02_random	724386-725308
BnaA03g02820D	A03	1360971-1364359
BnaA03g03410D	A03	1646525-1650402
BnaA03g04040D	A03	1883229-1884845
BnaA03g04360D	A03	2036980-2041705
BnaA03g04490D	A03	2102140-2104040
BnaA03g04760D	A03	2213694-2215922
BnaA03g06690D	A03	2993685-2995519
BnaA03g09860D	A03	4449864-4453118
BnaA03g10310D	A03	4638582-4640975
BnaA03g13220D	A03	5998751-6007985
BnaA03g13320D	A03	6053113-6055294
BnaA03g13630D	A03	6240056-6245305
BnaA03g13740D	A03	6307492-6309741
BnaA03g15880D	A03	7353236-7354958
BnaA03g17330D	A03	8127417-8129119
BnaA03g18140D	A03	8516162-8517320
BnaA03g18200D	A03	8535232-8536613
BnaA03g18840D	A03	8892178-8892797
BnaA03g19970D	A03	9502295-9504814
BnaA03g20680D	A03	9804836-9807462
BnaA03g20850D	A03	9874598-9876578
BnaA03g21230D	A03	10088383-10096702
BnaA03g21310D	A03	10118688-10120831
BnaA03g21350D	A03	10136110-10139715
BnaA03g22100D	A03	10471932-10474564
BnaA03g22340D	A03	10610861-10612772
BnaA03g24270D	A03	11667708-11670436
BnaA03g24400D	A03	11744249-11745073
BnaA03g24480D	A03	11791608-11793194
BnaA03g26050D	A03	12708254-12727406
BnaA03g26720D	A03	13139534-13141729
BnaA03g27110D	A03	13374731-13381876
BnaA03g27640D	A03	13581800-13584791
BnaA03g28670D	A03	13978150-13982039
BnaA03g30130D	A03	14627811-14630472
BnaA03g31180D	A03	15077801-15080937
BnaA03g32000D	A03	15443705-15452283
BnaA03g33970D	A03	16504578-16505412
BnaA03g34820D	A03	16996364-16998145
BnaA03g35020D	A03	17099334-17101764
BnaA03g36630D	A03	18000905-18006751
BnaA03g36960D	A03	18216059-18219046
BnaA03g38200D	A03	18986759-18993239
BnaA03g38370D	A03	19063191-19069445
BnaA03g39560D	A03	19725604-19733296
BnaA03g39820D	A03	19891183-19894092
BnaA03g39940D	A03	19954646-19958051
BnaA03g40160D	A03	20054770-20057312
BnaA03g42200D	A03	21169129-21173381
BnaA03g45160D	A03	22981564-22983975
BnaA03g45650D	A03	23232896-23237783
BnaA03g45730D	A03	23337200-23340971
BnaA03g46780D	A03	23990545-23993883
BnaA03g46830D	A03	24021420-24024850
BnaA03g47400D	A03	24299824-24301224
BnaA03g48030D	A03	24689243-24691086
BnaA03g49100D	A03	25263201-25264951
BnaA03g51000D	A03	26461800-26465274
BnaA03g51290D	A03	26623310-26627694
BnaA03g52290D	A03	27260893-27262492
BnaA03g53230D	A03	27936384-27937705
BnaA03g53830D	A03	28390679-28393341
BnaA03g55410D	A03_random	277211-286316
BnaA03g55500D	A03_random	312653-314248
BnaA03g56870D	A03_random	898680-900519
BnaA03g56880D	A03_random	901877-905188
BnaA03g58670D	A03_random	1829202-1831731
BnaA04g00160D	A04	78711-86084
BnaA04g00210D	A04	114293-115658
BnaA04g02430D	A04	1587652-1589593
BnaA04g02460D	A04	1616195-1626509
BnaA04g04060D	A04	2995848-2996845
BnaA04g09490D	A04	8478697-8480748
BnaA04g11930D	A04	10207792-10209433
BnaA04g12350D	A04	10493000-10494100
BnaA04g12820D	A04	10815761-10817240
BnaA04g12990D	A04	10961147-10963402
BnaA04g13050D	A04	11005639-11008697
BnaA04g13630D	A04	11524589-11529333
BnaA04g13850D	A04	11704476-11710607
BnaA04g15260D	A04	12693368-12696498
BnaA04g15930D	A04	13110274-13111996
BnaA04g16720D	A04	13670836-13673711
BnaA04g18180D	A04	14637597-14643717
BnaA04g19110D	A04	15157776-15159085
BnaA04g19840D	A04	15462653-15463366
BnaA04g19980D	A04	15510939-15511445
BnaA04g20250D	A04	15627614-15629482
BnaA04g20420D	A04	15742190-15745764
BnaA04g20920D	A04	15991452-15994150
BnaA04g22640D	A04	17004614-17005280
BnaA04g22790D	A04	17069031-17073586
BnaA04g24340D	A04	17845227-17847617
BnaA04g24390D	A04	17857144-17859551
BnaA04g24450D	A04	17879913-17882129
BnaA04g24760D	A04	18025142-18026983
BnaA04g25980D	A04	18538454-18544218
BnaA04g26180D	A04	18688350-18689276
BnaA04g26320D	A04	18732428-18735897
BnaA04g26610D	A04	18813443-18822973
BnaA04g26750D	A04	18944287-18946731
BnaA04g27550D	A04_random	154881-156614
BnaA04g27780D	A04_random	303121-304855
BnaA05g00290D	A05	121603-123842
BnaA05g01050D	A05	582378-585233
BnaA05g01090D	A05	595527-597428
BnaA05g01470D	A05	854155-858912
BnaA05g01530D	A05	905405-910756
BnaA05g02680D	A05	1443071-1445187
BnaA05g02720D	A05	1458551-1460200
BnaA05g02850D	A05	1508059-1510573
BnaA05g03310D	A05	1848393-1853826
BnaA05g03780D	A05	2018708-2020905
BnaA05g04230D	A05	2282455-2284189
BnaA05g04460D	A05	2392019-2396819
BnaA05g04850D	A05	2557538-2558767
BnaA05g05000D	A05	2622586-2624677
BnaA05g05010D	A05	2627051-2630394
BnaA05g05560D	A05	2910323-2910896
BnaA05g06260D	A05	3332868-3334807
BnaA05g06280D	A05	3341033-3347995
BnaA05g06890D	A05	3742973-3744790
BnaA05g07780D	A05	4223646-4225750
BnaA05g08530D	A05	4771740-4774311
BnaA05g09110D	A05	5018220-5020045
BnaA05g09290D	A05	5158256-5159955
BnaA05g09820D	A05	5418009-5421229
BnaA05g09840D	A05	5425249-5426076
BnaA05g12230D	A05	7058808-7060628
BnaA05g12750D	A05	7402822-7406570
BnaA05g12760D	A05	7412632-7418102
BnaA05g12950D	A05	7623152-7625220
BnaA05g13810D	A05	8403833-8413002
BnaA05g14670D	A05	9132095-9132716
BnaA05g14700D	A05	9158417-9159820
BnaA05g16620D	A05	11281418-11282775
BnaA05g17020D	A05	11763490-11765053
BnaA05g17250D	A05	12012198-12018517
BnaA05g17600D	A05	12505088-12507122
BnaA05g18250D	A05	13500427-13502019
BnaA05g20100D	A05	15559975-15562212
BnaA05g20150D	A05	15590152-15592687
BnaA05g20180D	A05	15618460-15620822
BnaA05g20190D	A05	15624459-15627114
BnaA05g21140D	A05	16377993-16380612
BnaA05g22950D	A05	17432670-17437133
BnaA05g24250D	A05	18186441-18189745
BnaA05g24340D	A05	18225625-18227675
BnaA05g25140D	A05	18666270-18666767
BnaA05g26370D	A05	19333818-19342465
BnaA05g27210D	A05	19656116-19663266
BnaA05g29980D	A05	20811457-20813947
BnaA05g32040D	A05	22026496-22028232
BnaA05g32640D	A05	22350199-22351567
BnaA05g33850D	A05	22836945-22846172
BnaA05g34100D	A05	23028458-23031545
BnaA05g34990D	A05_random	515589-519301
BnaA05g35660D	A05_random	1102550-1104218
BnaA05g37380D	A05_random	2969117-2971012
BnaA06g00390D	A06	199017-207990
BnaA06g01110D	A06	731083-732077
BnaA06g01120D	A06	738750-740306
BnaA06g01520D	A06	933382-934939
BnaA06g02340D	A06	1352401-1354807
BnaA06g02490D	A06	1429939-1432008
BnaA06g04690D	A06	2741382-2756678
BnaA06g05230D	A06	2982168-2983799
BnaA06g05470D	A06	3098826-3105138
BnaA06g06380D	A06	3471473-3474478
BnaA06g09230D	A06	4986689-4988401
BnaA06g10250D	A06	5423941-5425485
BnaA06g10370D	A06	5488827-5494760
BnaA06g12580D	A06	6526112-6530133
BnaA06g13420D	A06	7054688-7056235
BnaA06g13440D	A06	7059202-7062125
BnaA06g15660D	A06	8609216-8610486
BnaA06g15750D	A06	8649389-8655569
BnaA06g16420D	A06	9223546-9224734
BnaA06g16550D	A06	9325992-9331626
BnaA06g17950D	A06	10232149-10233078
BnaA06g18030D	A06	10285390-10288029
BnaA06g18290D	A06	10501009-10502664
BnaA06g18770D	A06	11024612-11027550
BnaA06g19710D	A06	12231284-12236377
BnaA06g21130D	A06	14665060-14670558
BnaA06g21270D	A06	14739605-14741020
BnaA06g21380D	A06	14839251-14840112
BnaA06g21490D	A06	14924705-14925727
BnaA06g21640D	A06	15082248-15083854
BnaA06g21870D	A06	15285878-15287401
BnaA06g22530D	A06	15746305-15748924
BnaA06g23100D	A06	16115903-16123004
BnaA06g23320D	A06	16217847-16222007
BnaA06g23890D	A06	16527587-16530906
BnaA06g23990D	A06	16592843-16597501
BnaA06g24000D	A06	16600704-16604613
BnaA06g25100D	A06	17351502-17352874
BnaA06g25880D	A06	17912921-17915878
BnaA06g26980D	A06	18515920-18519844
BnaA06g27290D	A06	18738586-18738918
BnaA06g27890D	A06	19178104-19181335
BnaA06g29740D	A06	20251127-20254215
BnaA06g29770D	A06	20261503-20263322
BnaA06g30130D	A06	20413142-20417364
BnaA06g30140D	A06	20417513-20420159
BnaA06g30310D	A06	20511141-20513861
BnaA06g31220D	A06	21003823-21005447
BnaA06g31230D	A06	21005875-21007525
BnaA06g31340D	A06	21087179-21091105
BnaA06g34030D	A06	22531509-22533023
BnaA06g34810D	A06	23008797-23010993
BnaA06g36120D	A06	23710998-23716164
BnaA06g36240D	A06	23761527-23763620
BnaA06g36250D	A06	23764967-23767356
BnaA06g36290D	A06	23792990-23795303
BnaA06g37240D	A06	24316424-24317528
BnaA06g37950D	A06_random	235311-237282
BnaA06g38830D	A06_random	901529-904461
BnaA06g38840D	A06_random	904543-908566
BnaA06g39070D	A06_random	1264186-1266941
BnaA06g39620D	A06_random	1645732-1646412
BnaA06g39930D	A06_random	1805734-1808634
BnaA07g00410D	A07	314621-317331
BnaA07g00920D	A07	638560-641943
BnaA07g01200D	A07	839928-849566
BnaA07g01230D	A07	869441-871643
BnaA07g01240D	A07	873637-876898
BnaA07g01250D	A07	880078-882631
BnaA07g03000D	A07	2607049-2607995
BnaA07g04740D	A07	5144190-5146711
BnaA07g05640D	A07	5963597-5964769
BnaA07g05650D	A07	5967863-5970137
BnaA07g07480D	A07	7742318-7744773
BnaA07g12050D	A07	11102251-11104689
BnaA07g13290D	A07	11803722-11805674
BnaA07g13990D	A07	12369151-12371892
BnaA07g14740D	A07	12947448-12949013
BnaA07g16420D	A07	13894979-13898537
BnaA07g16430D	A07	13901565-13902969
BnaA07g17090D	A07	14363518-14367606
BnaA07g17280D	A07	14469498-14471165
BnaA07g17550D	A07	14658857-14660105
BnaA07g19530D	A07	15590253-15591965
BnaA07g19540D	A07	15596042-15603049
BnaA07g20350D	A07	15976488-15978194
BnaA07g23410D	A07	17624755-17627805
BnaA07g24230D	A07	18119292-18121231
BnaA07g24360D	A07	18230073-18234258
BnaA07g24970D	A07	18679948-18684069
BnaA07g25310D	A07	18855196-18857952
BnaA07g27710D	A07	20115940-20119823
BnaA07g28120D	A07	20343138-20344540
BnaA07g28330D	A07	20470337-20471775
BnaA07g30090D	A07	21387163-21388681
BnaA07g30150D	A07	21400611-21407535
BnaA07g33020D	A07	22719804-22721972
BnaA07g33120D	A07	22787807-22790354
BnaA07g33460D	A07	22947562-22954942
BnaA07g34230D	A07	23336023-23343787
BnaA07g34920D	A07	23644702-23646584
BnaA07g34940D	A07	23654989-23658810
BnaA07g35710D	A07	23926546-23926850
BnaA07g38170D	A07_random	1503782-1506506
BnaA07g39200D	A07_random	2021686-2023412
BnaA07g39210D	A07_random	2034466-2036018
BnaA08g00100D	A08	75592-77524
BnaA08g00600D	A08	377627-382857
BnaA08g05910D	A08	5778010-5781727
BnaA08g06290D	A08	6279273-6281660
BnaA08g06940D	A08	6985263-6987632
BnaA08g08130D	A08	8023614-8026967
BnaA08g09770D	A08	9253480-9254487
BnaA08g10160D	A08	9509400-9511282
BnaA08g10540D	A08	9745642-9749470
BnaA08g11120D	A08	10182764-10183974
BnaA08g12690D	A08	11215869-11220576
BnaA08g13150D	A08	11440646-11443395
BnaA08g13310D	A08	11580031-11581819
BnaA08g14840D	A08	12446951-12448026
BnaA08g16080D	A08	13242181-13243641
BnaA08g16730D	A08	13521717-13524905
BnaA08g16830D	A08	13565029-13566702
BnaA08g17610D	A08	13982874-13984967
BnaA08g18270D	A08	14312963-14314653
BnaA08g19480D	A08	14975541-14980526
BnaA08g19490D	A08	14982814-14984155
BnaA08g19930D	A08	15170899-15173667
BnaA08g22640D	A08	16387432-16391170
BnaA08g22960D	A08	16510506-16515820
BnaA08g24010D	A08	16938315-16939721
BnaA08g24020D	A08	16940213-16941605
BnaA08g25980D	A08	17721988-17724217
BnaA08g26690D	A08	17990349-17991630
BnaA08g27130D	A08	18176494-18178857
BnaA08g27870D	A08	18439405-18442637
BnaA08g28420D	A08	18701407-18702620
BnaA09g01090D	A09	610660-618437
BnaA09g01290D	A09	701522-706505
BnaA09g03180D	A09	1603728-1604258
BnaA09g04770D	A09	2344869-2345195
BnaA09g04840D	A09	2383745-2386610
BnaA09g05170D	A09	2536860-2537975
BnaA09g05500D	A09	2718832-2722094
BnaA09g05590D	A09	2746986-2750811
BnaA09g05610D	A09	2756927-2760484
BnaA09g06460D	A09	3168983-3171470
BnaA09g06920D	A09	3364999-3367542
BnaA09g09050D	A09	4502429-4504810
BnaA09g09300D	A09	4641766-4642679
BnaA09g09860D	A09	5017280-5020560
BnaA09g10080D	A09	5119760-5122895
BnaA09g12680D	A09	6743701-6746394
BnaA09g14270D	A09	8148747-8153300
BnaA09g16090D	A09	9526683-9533922
BnaA09g17890D	A09	11006090-11010684
BnaA09g18400D	A09	11446337-11447022
BnaA09g18700D	A09	11642416-11644610
BnaA09g19140D	A09	12022907-12024199
BnaA09g20140D	A09	13106121-13108119
BnaA09g20650D	A09	13480248-13481426
BnaA09g21280D	A09	13965533-13969657
BnaA09g22410D	A09	14948793-14954239
BnaA09g24900D	A09	17659282-17660837
BnaA09g25530D	A09	18549867-18552448
BnaA09g26500D	A09	19690911-19692775
BnaA09g27210D	A09	20343712-20346409
BnaA09g28640D	A09	21524956-21530263
BnaA09g28670D	A09	21598357-21599627
BnaA09g29300D	A09	21928277-21931118
BnaA09g30390D	A09	22588149-22593013
BnaA09g34410D	A09	25219436-25220599
BnaA09g36650D	A09	26450681-26459732
BnaA09g36710D	A09	26494960-26497458
BnaA09g37540D	A09	27042932-27045574
BnaA09g37880D	A09	27193092-27197402
BnaA09g38340D	A09	27413843-27415394
BnaA09g39320D	A09	27883279-27885855
BnaA09g40710D	A09	28572519-28575588
BnaA09g41060D	A09	28728712-28732259
BnaA09g41880D	A09	29184943-29188659
BnaA09g42480D	A09	29590705-29594744
BnaA09g42540D	A09	29616080-29619169
BnaA09g44120D	A09	30348962-30352127
BnaA09g44220D	A09	30393170-30395816
BnaA09g46770D	A09	31680613-31681851
BnaA09g48410D	A09	32434233-32438771
BnaA09g48620D	A09	32533160-32534650
BnaA09g50090D	A09	33212860-33214220
BnaA09g50210D	A09	33252913-33259540
BnaA09g51200D	A09	33699140-33701639
BnaA09g51930D	A09_random	143347-154281
BnaA09g52030D	A09_random	206416-208776
BnaA09g54740D	A09_random	2781153-2784379
BnaA09g55590D	A09_random	3324916-3326756
BnaA09g56690D	A09_random	3839097-3844963
BnaA09g57120D	A09_random	4035452-4036922
BnaA09g57140D	A09_random	4043861-4045464
BnaA09g57260D	A09_random	4114124-4115795
BnaA10g00780D	A10	377525-380804
BnaA10g00800D	A10	390521-398004
BnaA10g01100D	A10	569329-571918
BnaA10g02550D	A10	1355924-1358792
BnaA10g03990D	A10	2114590-2115948
BnaA10g05850D	A10	4019556-4021675
BnaA10g07730D	A10	6212859-6217663
BnaA10g07740D	A10	6243369-6244766
BnaA10g08130D	A10	6779911-6785155
BnaA10g08150D	A10	6787722-6790728
BnaA10g11600D	A10	9730460-9732049
BnaA10g11890D	A10	9913222-9914109
BnaA10g12530D	A10	10290872-10291696
BnaA10g12930D	A10	10523731-10526429
BnaA10g12950D	A10	10540692-10544231
BnaA10g13230D	A10	10713197-10718608
BnaA10g15080D	A10	11827194-11836581
BnaA10g16590D	A10	12579079-12581358
BnaA10g17060D	A10	12773599-12775823
BnaA10g17240D	A10	12827579-12829368
BnaA10g18010D	A10	13166872-13168398
BnaA10g18430D	A10	13358777-13360064
BnaA10g19490D	A10	13835086-13838302
BnaA10g22080D	A10	14998617-15003197
BnaA10g22400D	A10	15120625-15123078
BnaA10g23640D	A10	15576994-15578704
BnaA10g24360D	A10	15909083-15917707
BnaA10g25980D	A10	16644395-16649149
BnaA10g26300D	A10	16767409-16768474
BnaA10g26930D	A10	17061928-17065679
BnaA10g27050D	A10	17105959-17108915
BnaA10g29210D	A10_random	1614477-1616239
BnaA10g29830D	A10_random	1957085-1958990
BnaA10g29990D	A10_random	2015895-2018378
BnaAnng00500D	Ann_random	442250-445678
BnaAnng00810D	Ann_random	609805-611005
BnaAnng01760D	Ann_random	978581-987392
BnaAnng01990D	Ann_random	1067323-1069136
BnaAnng03290D	Ann_random	2836713-2838687
BnaAnng05660D	Ann_random	5975699-5977283
BnaAnng06660D	Ann_random	6730723-6734232
BnaAnng06710D	Ann_random	6767006-6769463
BnaAnng06810D	Ann_random	6808299-6812595
BnaAnng08290D	Ann_random	8918063-8919091
BnaAnng10940D	Ann_random	12084365-12087370
BnaAnng11220D	Ann_random	12212823-12215603
BnaAnng13370D	Ann_random	14303638-14306662
BnaAnng15950D	Ann_random	16921780-16923426
BnaAnng16410D	Ann_random	17458472-17459110
BnaAnng17890D	Ann_random	18834002-18842801
BnaAnng18500D	Ann_random	19806872-19809306
BnaAnng21090D	Ann_random	23473923-23476546
BnaAnng21610D	Ann_random	24094183-24096224
BnaAnng22700D	Ann_random	25505210-25506448
BnaAnng22720D	Ann_random	25525087-25527145
BnaAnng24480D	Ann_random	28299382-28300909
BnaAnng25680D	Ann_random	29727316-29728701
BnaAnng26700D	Ann_random	30636913-30639968
BnaAnng28280D	Ann_random	32242589-32244404
BnaAnng29480D	Ann_random	33730194-33731520
BnaAnng29770D	Ann_random	33948367-33949946
BnaAnng33220D	Ann_random	37892551-37893606
BnaAnng34750D	Ann_random	39542746-39544419
BnaAnng35580D	Ann_random	40330483-40331498
BnaAnng35630D	Ann_random	40365931-40366789
BnaAnng36410D	Ann_random	41336130-41337269
BnaAnng39110D	Ann_random	44484175-44485946
BnaAnng40930D	Ann_random	46976232-46977405
BnaAnng41280D	Ann_random	47445855-47447257
BnaC01g00960D	C01	399440-401079
BnaC01g01630D	C01	801646-803532
BnaC01g01640D	C01	803648-804266
BnaC01g01710D	C01	872007-874253
BnaC01g02720D	C01	1447055-1448112
BnaC01g03860D	C01	2012292-2014478
BnaC01g04170D	C01	2165927-2169037
BnaC01g05260D	C01	2691346-2692991
BnaC01g05280D	C01	2698244-2699238
BnaC01g05470D	C01	2907857-2908636
BnaC01g08200D	C01	4360682-4364186
BnaC01g08630D	C01	4729703-4730949
BnaC01g12120D	C01	7635704-7640890
BnaC01g12610D	C01	8062609-8067411
BnaC01g13590D	C01	8891435-8894072
BnaC01g14430D	C01	9679368-9681079
BnaC01g16370D	C01	11242770-11246056
BnaC01g16480D	C01	11296697-11300265
BnaC01g16540D	C01	11340415-11346633
BnaC01g17330D	C01	11889297-11889618
BnaC01g17380D	C01	11899681-11901232
BnaC01g17410D	C01	11999406-12002093
BnaC01g18490D	C01	12873268-12875102
BnaC01g20720D	C01	14482790-14484576
BnaC01g21540D	C01	15021989-15024952
BnaC01g21860D	C01	15310987-15318061
BnaC01g24570D	C01	19688060-19690786
BnaC01g24580D	C01	19691381-19693603
BnaC01g24700D	C01	19833289-19835056
BnaC01g29000D	C01	27141286-27143039
BnaC01g29990D	C01	28383280-28384435
BnaC01g31600D	C01	30495232-30501458
BnaC01g32500D	C01	31800663-31803177
BnaC01g33680D	C01	32886398-32889506
BnaC01g34090D	C01	33276899-33278618
BnaC01g35600D	C01	35046879-35047591
BnaC01g35960D	C01	35262308-35264006
BnaC01g35970D	C01	35264192-35265200
BnaC01g36140D	C01	35495466-35499272
BnaC01g36290D	C01	35595103-35596035
BnaC01g39760D	C01	38293298-38295481
BnaC01g40470D	C01	38734845-38737268
BnaC01g40810D	C01_random	121104-124833
BnaC01g41050D	C01_random	274667-276376
BnaC01g41280D	C01_random	439993-447556
BnaC01g41470D	C01_random	632745-636327
BnaC01g42510D	C01_random	1643019-1646996
BnaC01g44770D	C01_random	4310420-4312697
BnaC01g44800D	C01_random	4331456-4333286
BnaC02g00490D	C02	208562-212139
BnaC02g01710D	C02	744180-746202
BnaC02g01940D	C02	844716-853557
BnaC02g02900D	C02	1320757-1321835
BnaC02g03470D	C02	1653320-1656934
BnaC02g03860D	C02	1916196-1920506
BnaC02g04360D	C02	2225135-2226235
BnaC02g04790D	C02	2526638-2531119
BnaC02g09900D	C02	5570015-5571254
BnaC02g10840D	C02	6275134-6277324
BnaC02g11400D	C02	6688762-6690173
BnaC02g11530D	C02	6854103-6856576
BnaC02g15510D	C02	11109632-11111035
BnaC02g15870D	C02	11515721-11520386
BnaC02g18650D	C02	14843806-14844837
BnaC02g20770D	C02	17374178-17377672
BnaC02g21120D	C02	17783349-17783635
BnaC02g21390D	C02	18216499-18223012
BnaC02g23180D	C02	20217667-20219335
BnaC02g23820D	C02	20907503-20909228
BnaC02g25020D	C02	22383969-22388832
BnaC02g27000D	C02	24961583-24967009
BnaC02g30780D	C02	32649875-32651031
BnaC02g30790D	C02	32659056-32660858
BnaC02g30900D	C02	32790870-32794365
BnaC02g32140D	C02	34638671-34643807
BnaC02g33400D	C02	35853002-35853683
BnaC02g34740D	C02	37377788-37378289
BnaC02g34760D	C02	37394724-37396315
BnaC02g36010D	C02	38973367-38974112
BnaC02g36310D	C02	39384817-39386825
BnaC02g37430D	C02	40328559-40332044
BnaC02g37590D	C02	40546448-40548252
BnaC02g38670D	C02	41615197-41622098
BnaC02g38810D	C02	41788068-41789007
BnaC02g38900D	C02	41856156-41859533
BnaC02g41760D	C02	44519435-44525722
BnaC02g41870D	C02	44718185-44722989
BnaC02g41970D	C02	44809586-44812489
BnaC02g42040D	C02	44850167-44854477
BnaC02g43420D	C02	45609919-45614199
BnaC02g43430D	C02	45616533-45621243
BnaC02g43470D	C02	45641023-45645061
BnaC02g44500D	C02_random	302433-304754
BnaC02g45250D	C02_random	996695-998788
BnaC02g46750D	C02_random	2493985-2497875
BnaC02g48700D	C02_random	4906064-4908268
BnaC02g48860D	C02_random	5044899-5046479
BnaC03g00040D	C03	11073-14784
BnaC03g01440D	C03	673349-674628
BnaC03g02630D	C03	1250190-1259000
BnaC03g02740D	C03	1362130-1363524
BnaC03g02920D	C03	1404887-1406658
BnaC03g04170D	C03	2001058-2004665
BnaC03g04840D	C03	2352806-2356738
BnaC03g05370D	C03	2587123-2589546
BnaC03g05640D	C03	2717638-2719734
BnaC03g05900D	C03	2863323-2867937
BnaC03g06030D	C03	2936033-2937934
BnaC03g06300D	C03	3054818-3057102
BnaC03g08560D	C03	4052938-4054811
BnaC03g12490D	C03	6032263-6035501
BnaC03g12980D	C03	6232590-6234927
BnaC03g16130D	C03	8149599-8151810
BnaC03g16530D	C03	8403312-8410062
BnaC03g16650D	C03	8481834-8484680
BnaC03g18300D	C03	9388615-9389430
BnaC03g18800D	C03	9629272-9630113
BnaC03g19010D	C03	9849150-9851249
BnaC03g20830D	C03	11081369-11083076
BnaC03g21150D	C03	11368926-11371043
BnaC03g21160D	C03	11391806-11392724
BnaC03g21660D	C03	11702725-11704015
BnaC03g21730D	C03	11759347-11760703
BnaC03g23970D	C03	13425116-13427945
BnaC03g24710D	C03	13880644-13883273
BnaC03g24910D	C03	13984317-13985929
BnaC03g25530D	C03	14340561-14345042
BnaC03g25540D	C03	14345242-14348767
BnaC03g25650D	C03	14395009-14397423
BnaC03g25720D	C03	14429790-14433921
BnaC03g26480D	C03	15074594-15077167
BnaC03g28850D	C03	17082303-17085242
BnaC03g29110D	C03	17344598-17348765
BnaC03g30630D	C03	18645540-18670152
BnaC03g31630D	C03	19445292-19448194
BnaC03g32110D	C03	19742266-19751524
BnaC03g33790D	C03	20562868-20566800
BnaC03g35440D	C03	21535032-21537367
BnaC03g36510D	C03	22063463-22066561
BnaC03g39380D	C03	24331939-24332773
BnaC03g39830D	C03	24845714-24849958
BnaC03g40730D	C03	25637811-25640279
BnaC03g42780D	C03	27550706-27556631
BnaC03g43180D	C03	28001353-28003541
BnaC03g45020D	C03	30081374-30088246
BnaC03g46150D	C03	31087573-31089365
BnaC03g47080D	C03	32072629-32076439
BnaC03g47560D	C03	32614996-32617923
BnaC03g49330D	C03	34244536-34249065
BnaC03g50000D	C03	34768080-34772185
BnaC03g50300D	C03	34933766-34939159
BnaC03g50810D	C03	35230481-35231749
BnaC03g51150D	C03	35678119-35680738
BnaC03g52010D	C03	36768816-36769757
BnaC03g52190D	C03	36939773-36940818
BnaC03g52270D	C03	37104879-37106311
BnaC03g52360D	C03	37146919-37150637
BnaC03g52430D	C03	37260585-37261792
BnaC03g54010D	C03	40673425-40680494
BnaC03g54980D	C03	43481752-43484163
BnaC03g55290D	C03	44208841-44214418
BnaC03g55680D	C03	44700837-44702487
BnaC03g55950D	C03	45024103-45026492
BnaC03g58740D	C03	48067518-48069255
BnaC03g59610D	C03	48842000-48844139
BnaC03g60270D	C03	49433601-49435518
BnaC03g60350D	C03	49549314-49550919
BnaC03g60860D	C03	49992196-49993382
BnaC03g61530D	C03	50720703-50722228
BnaC03g61540D	C03	50725970-50726365
BnaC03g64300D	C03	53701658-53702413
BnaC03g64560D	C03	53893976-53895685
BnaC03g64850D	C03	54250982-54253435
BnaC03g65140D	C03	54701295-54704884
BnaC03g65970D	C03	55673438-55674632
BnaC03g68030D	C03	57628945-57631885
BnaC03g68260D	C03	57860353-57861992
BnaC03g69110D	C03	58832525-58833783
BnaC03g70390D	C03	60080301-60085397
BnaC03g72320D	C03_random	650557-651249
BnaC03g72620D	C03_random	882677-887116
BnaC03g73540D	C03_random	1621168-1629862
BnaC03g74580D	C03_random	2564737-2566097
BnaC03g75160D	C03_random	3534751-3538303
BnaC03g76460D	C03_random	5044610-5044931
BnaC03g76870D	C03_random	5399138-5400468
BnaC03g77370D	C03_random	5898439-5903100
BnaC04g00170D	C04	48988-51349
BnaC04g00590D	C04	477221-482905
BnaC04g00640D	C04	492312-494226
BnaC04g01060D	C04	822950-825370
BnaC04g01130D	C04	916359-921069
BnaC04g02480D	C04	1861971-1864820
BnaC04g02520D	C04	1886612-1888780
BnaC04g02580D	C04	1917164-1919061
BnaC04g02920D	C04	2066379-2078825
BnaC04g03390D	C04	2408832-2411322
BnaC04g03880D	C04	2881879-2886625
BnaC04g04190D	C04	3183022-3184039
BnaC04g04380D	C04	3253568-3255628
BnaC04g04390D	C04	3258509-3260641
BnaC04g05080D	C04	3622246-3624083
BnaC04g05290D	C04	3745290-3745860
BnaC04g05320D	C04	3763927-3764872
BnaC04g05600D	C04	3956506-3958386
BnaC04g06490D	C04	4728865-4731076
BnaC04g06510D	C04	4741933-4743781
BnaC04g06520D	C04	4743853-4748958
BnaC04g07760D	C04	5769063-5770803
BnaC04g08790D	C04	6569284-6571980
BnaC04g09610D	C04	7346848-7349109
BnaC04g10470D	C04	8048154-8050217
BnaC04g10690D	C04	8336367-8338841
BnaC04g11750D	C04	9211121-9215359
BnaC04g14850D	C04	12435074-12437644
BnaC04g15640D	C04	13521651-13524359
BnaC04g16750D	C04	14756411-14757958
BnaC04g17250D	C04	15352978-15353430
BnaC04g20970D	C04	21923957-21931368
BnaC04g21040D	C04	21975351-21976510
BnaC04g23220D	C04	24350581-24351707
BnaC04g23930D	C04	25001142-25003655
BnaC04g24260D	C04	25270463-25272216
BnaC04g24300D	C04	25301912-25305803
BnaC04g26190D	C04	27617909-27619946
BnaC04g26220D	C04	27660716-27662759
BnaC04g26230D	C04	27662863-27663575
BnaC04g31720D	C04	33486997-33489050
BnaC04g33790D	C04	35275023-35276735
BnaC04g34750D	C04	36238642-36239947
BnaC04g34770D	C04	36242574-36243912
BnaC04g35060D	C04	36478652-36481951
BnaC04g35150D	C04	36582700-36585842
BnaC04g35880D	C04	37428287-37432998
BnaC04g39220D	C04	40249441-40250303
BnaC04g40080D	C04	41080606-41083877
BnaC04g42250D	C04	42853666-42859699
BnaC04g44230D	C04	44354526-44355241
BnaC04g44370D	C04	44404006-44404518
BnaC04g44420D	C04	44425120-44428556
BnaC04g44910D	C04	44735959-44738539
BnaC04g46650D	C04	45899480-45903346
BnaC04g48120D	C04	46904649-46905101
BnaC04g48150D	C04	46915351-46917939
BnaC04g48190D	C04	46926747-46928513
BnaC04g48260D	C04	46956824-46958995
BnaC04g48630D	C04	47145468-47148466
BnaC04g50050D	C04	47861178-47866096
BnaC04g50180D	C04	47990679-47992087
BnaC04g50370D	C04	48074887-48078345
BnaC04g50670D	C04	48191109-48202928
BnaC04g51630D	C04	48862121-48867024
BnaC04g52750D	C04_random	521455-523662
BnaC04g53290D	C04_random	867297-870707
BnaC04g54610D	C04_random	1955597-1957006
BnaC04g56280D	C04_random	3971855-3978126
BnaC04g56730D	C04_random	4305449-4306241
BnaC05g00840D	C05	428371-432140
BnaC05g00860D	C05	435258-442575
BnaC05g01200D	C05	633306-635933
BnaC05g02520D	C05	1230796-1234120
BnaC05g05920D	C05	2926004-2941217
BnaC05g06520D	C05	3224198-3228539
BnaC05g07820D	C05	3967894-3969949
BnaC05g10640D	C05	6121805-6123462
BnaC05g11920D	C05	6900967-6902481
BnaC05g11960D	C05	6931178-6937033
BnaC05g14140D	C05	8228732-8232859
BnaC05g14960D	C05	8922294-8923406
BnaC05g14990D	C05	8952333-8955238
BnaC05g18020D	C05	11778931-11784461
BnaC05g20560D	C05	13975457-13976740
BnaC05g20570D	C05	14004044-14009271
BnaC05g21930D	C05	15752457-15755072
BnaC05g23000D	C05	16809759-16811618
BnaC05g24350D	C05	18729323-18732609
BnaC05g27020D	C05	23656721-23660013
BnaC05g28860D	C05	27412624-27416332
BnaC05g29870D	C05	28702287-28704055
BnaC05g30200D	C05	29268378-29274642
BnaC05g31460D	C05	30856253-30858596
BnaC05g31520D	C05	30905252-30908048
BnaC05g34060D	C05	33574236-33576921
BnaC05g36390D	C05	35604584-35609052
BnaC05g37390D	C05	36433213-36433710
BnaC05g38270D	C05	37058879-37062179
BnaC05g38350D	C05	37107896-37108713
BnaC05g41310D	C05	39088944-39098245
BnaC05g44310D	C05	40722625-40725499
BnaC05g46680D	C05	42053535-42055305
BnaC05g47520D	C05	42526968-42528869
BnaC05g47760D	C05	42615531-42616893
BnaC05g48600D	C05	43020907-43024068
BnaC05g48830D	C05	43112433-43121503
BnaC05g49100D	C05_random	58113-59130
BnaC05g50950D	C05_random	1841332-1844174
BnaC05g51920D	C05_random	3441312-3442842
BnaC06g04380D	C06	5007458-5009537
BnaC06g04580D	C06	5221223-5223516
BnaC06g05580D	C06	6224424-6225984
BnaC06g07220D	C06	7806890-7815939
BnaC06g10070D	C06	12052490-12054583
BnaC06g10100D	C06	12097791-12100958
BnaC06g10880D	C06	12921787-12930920
BnaC06g11890D	C06	14042468-14046220
BnaC06g11900D	C06	14052009-14057486
BnaC06g12130D	C06	14443493-14445534
BnaC06g12530D	C06	14973400-14974977
BnaC06g15270D	C06	17991654-17995364
BnaC06g15290D	C06	18018672-18020121
BnaC06g15540D	C06	18279726-18283754
BnaC06g16200D	C06	19172101-19173360
BnaC06g18030D	C06	20476804-20477325
BnaC06g18780D	C06	21153428-21160641
BnaC06g19840D	C06	21970139-21972032
BnaC06g20120D	C06	22211915-22212595
BnaC06g25500D	C06	27150009-27154346
BnaC06g26680D	C06	28256688-28260883
BnaC06g28080D	C06	29376975-29378575
BnaC06g29980D	C06	30792050-30795879
BnaC06g30850D	C06	31513657-31515100
BnaC06g33540D	C06	33420380-33422026
BnaC06g33590D	C06	33432939-33438355
BnaC06g35860D	C06	34615180-34617642
BnaC06g37540D	C06	35510189-35512505
BnaC06g38010D	C06	35772518-35779988
BnaC06g38910D	C06	36300544-36302207
BnaC06g39000D	C06	36340280-36348607
BnaC06g39850D	C06	36783795-36785668
BnaC06g39870D	C06	36794704-36798418
BnaC06g40640D	C06	37183856-37184233
BnaC06g41420D	C06_random	677190-678148
BnaC06g41850D	C06_random	1138225-1139872
BnaC06g42820D	C06_random	2377360-2378961
BnaC06g42880D	C06_random	2409083-2411884
BnaC06g43390D	C06_random	2820700-2822645
BnaC07g00300D	C07	550738-553451
BnaC07g01200D	C07	1818323-1821904
BnaC07g01700D	C07	2410092-2412938
BnaC07g02620D	C07	3533050-3535453
BnaC07g02630D	C07	3537154-3540097
BnaC07g07230D	C07	11590772-11593154
BnaC07g09260D	C07	14481093-14483673
BnaC07g16190D	C07	22176725-22179170
BnaC07g17680D	C07	24083033-24085352
BnaC07g17710D	C07	24146518-24148973
BnaC07g17720D	C07	24159119-24161384
BnaC07g18570D	C07	25223448-25225043
BnaC07g18980D	C07	25628522-25633697
BnaC07g20390D	C07	27011240-27011748
BnaC07g20900D	C07	27530851-27533079
BnaC07g21870D	C07	28433315-28434558
BnaC07g22390D	C07	28864398-28867195
BnaC07g25280D	C07	31445487-31449301
BnaC07g25380D	C07	31563214-31564854
BnaC07g26030D	C07	32080147-32081250
BnaC07g26580D	C07	32471650-32474319
BnaC07g26830D	C07	32579337-32579975
BnaC07g26970D	C07	32630676-32631002
BnaC07g27000D	C07	32636736-32640469
BnaC07g27790D	C07	33178767-33181067
BnaC07g29060D	C07	33988059-33991327
BnaC07g29700D	C07	34412001-34412333
BnaC07g29960D	C07	34630644-34633369
BnaC07g30990D	C07	35249188-35252572
BnaC07g33290D	C07	36564191-36566531
BnaC07g36630D	C07	38614676-38617462
BnaC07g37120D	C07	38971981-38974050
BnaC07g37750D	C07	39353539-39357096
BnaC07g37900D	C07	39443489-39446017
BnaC07g37950D	C07	39463015-39466469
BnaC07g38990D	C07	40103302-40106755
BnaC07g39050D	C07	40144082-40147509
BnaC07g39060D	C07	40150435-40156985
BnaC07g39650D	C07	40392394-40393851
BnaC07g42420D	C07	41868419-41871674
BnaC07g43150D	C07	42325276-42329760
BnaC07g44050D	C07	42788812-42790447
BnaC07g44870D	C07	43197472-43200945
BnaC07g45850D	C07	43707334-43708377
BnaC07g47480D	C07	44673929-44675502
BnaC07g49730D	C07_random	2165039-2170980
BnaC07g49790D	C07_random	2192003-2195564
BnaC07g50630D	C07_random	2633275-2634933
BnaC08g00670D	C08	474420-477581
BnaC08g01640D	C08	1249378-1250585
BnaC08g06800D	C08	9369949-9372065
BnaC08g09340D	C08	14152674-14155601
BnaC08g10470D	C08	15791406-15794933
BnaC08g13990D	C08	18965855-18970862
BnaC08g16110D	C08	20263376-20264150
BnaC08g17530D	C08	21117435-21123208
BnaC08g17980D	C08	21352998-21356753
BnaC08g18750D	C08	21789804-21792258
BnaC08g21200D	C08	23799016-23805111
BnaC08g25270D	C08	27042113-27043158
BnaC08g25320D	C08	27069129-27071141
BnaC08g25840D	C08	27410509-27415629
BnaC08g28240D	C08	28960982-28968225
BnaC08g28320D	C08	29000189-29002340
BnaC08g29580D	C08	29771995-29774710
BnaC08g29740D	C08	29925294-29929500
BnaC08g30500D	C08	30269341-30270950
BnaC08g31470D	C08	30849719-30852213
BnaC08g33210D	C08	31767513-31770665
BnaC08g34920D	C08	32995398-32998881
BnaC08g35000D	C08	33036818-33039870
BnaC08g36510D	C08	33756887-33757262
BnaC08g36680D	C08	33815790-33819038
BnaC08g36780D	C08	33867425-33870844
BnaC08g38720D	C08	34826150-34832370
BnaC08g38810D	C08	34907098-34908735
BnaC08g39660D	C08	35264196-35265620
BnaC08g40170D	C08	35479610-35480961
BnaC08g40840D	C08	35861277-35862508
BnaC08g42390D	C08	36594021-36596089
BnaC08g42660D	C08	36746642-36751390
BnaC08g42880D	C08	36874233-36875771
BnaC08g44440D	C08	37672655-37679549
BnaC08g44590D	C08	37729034-37730976
BnaC08g46010D	C08	38353500-38355951
BnaC08g48270D	C08_random	3239474-3241937
BnaC08g49130D	C08_random	4015919-4019393
BnaC08g49360D	C08_random	4165883-4166954
BnaC09g00230D	C09	100713-110197
BnaC09g00450D	C09	235337-239834
BnaC09g01940D	C09	1058020-1059761
BnaC09g02610D	C09	1450489-1451028
BnaC09g04240D	C09	2398619-2398945
BnaC09g04280D	C09	2426887-2427078
BnaC09g04380D	C09	2495768-2498863
BnaC09g04740D	C09	2730141-2731253
BnaC09g05150D	C09	3025125-3029066
BnaC09g05170D	C09	3037458-3041226
BnaC09g05250D	C09	3083563-3085789
BnaC09g06250D	C09	3756023-3758224
BnaC09g06420D	C09	3875421-3877886
BnaC09g08560D	C09	5455542-5459036
BnaC09g08570D	C09	5459492-5460287
BnaC09g09270D	C09	6003836-6006950
BnaC09g09560D	C09	6200625-6201453
BnaC09g09900D	C09	6545681-6548917
BnaC09g10170D	C09	6789516-6792955
BnaC09g13010D	C09	9570277-9573339
BnaC09g14800D	C09	11365680-11368993
BnaC09g14810D	C09	11369179-11372157
BnaC09g16850D	C09	13648653-13652429
BnaC09g19210D	C09	16065349-16070433
BnaC09g20320D	C09	17368804-17369486
BnaC09g23670D	C09	21207656-21211437
BnaC09g24400D	C09	22456339-22457669
BnaC09g25510D	C09	25053375-25056584
BnaC09g27450D	C09	29249093-29254077
BnaC09g28120D	C09	30358041-30359437
BnaC09g28130D	C09	30368578-30369971
BnaC09g32640D	C09	35796727-35798212
BnaC09g33680D	C09	36922347-36924217
BnaC09g34850D	C09	38297850-38298963
BnaC09g35410D	C09	38771034-38774268
BnaC09g35430D	C09	38788784-38792270
BnaC09g37430D	C09	40709757-40719200
BnaC09g40240D	C09	42751940-42753879
BnaC09g40420D	C09	42871776-42873786
BnaC09g41500D	C09	43458115-43459620
BnaC09g41990D	C09	43745679-43747139
BnaC09g44190D	C09	45143706-45146146
BnaC09g45030D	C09	45564734-45570624
BnaC09g46500D	C09	46345350-46350092
BnaC09g46540D	C09	46366645-46371180
BnaC09g46960D	C09	46573125-46575597
BnaC09g48370D	C09	47209453-47211211
BnaC09g48710D	C09	47452258-47452720
BnaC09g48960D	C09	47565616-47574196
BnaC09g52270D	C09_random	1591333-1593378
BnaC09g53060D	C09_random	2907842-2908297
BnaC09g54190D	C09_random	4002389-4004564
BnaC09g54540D	C09_random	4309837-4312022
BnaCnng00430D	Cnn_random	582642-585188
BnaCnng01640D	Cnn_random	1732238-1735294
BnaCnng02320D	Cnn_random	2076316-2083239
BnaCnng03230D	Cnn_random	2599836-2603756
BnaCnng03440D	Cnn_random	2727936-2730975
BnaCnng04580D	Cnn_random	4059406-4060464
BnaCnng04590D	Cnn_random	4075996-4080946
BnaCnng05170D	Cnn_random	4844805-4847924
BnaCnng05200D	Cnn_random	4854484-4855112
BnaCnng05600D	Cnn_random	5272523-5281325
BnaCnng06510D	Cnn_random	5706615-5711120
BnaCnng07450D	Cnn_random	6780208-6782018
BnaCnng07840D	Cnn_random	7186833-7189466
BnaCnng08160D	Cnn_random	7514929-7516970
BnaCnng09530D	Cnn_random	8640462-8645564
BnaCnng10240D	Cnn_random	9339664-9344492
BnaCnng10680D	Cnn_random	9572005-9573076
BnaCnng11040D	Cnn_random	10340083-10342620
BnaCnng11710D	Cnn_random	11125962-11130208
BnaCnng12340D	Cnn_random	11725206-11728037
BnaCnng15140D	Cnn_random	14107126-14109155
BnaCnng15380D	Cnn_random	14366505-14371516
BnaCnng15690D	Cnn_random	14747744-14750134
BnaCnng15880D	Cnn_random	14839773-14840940
BnaCnng18930D	Cnn_random	17557703-17559292
BnaCnng19880D	Cnn_random	18580972-18585661
BnaCnng22820D	Cnn_random	21370010-21372008
BnaCnng23620D	Cnn_random	22042868-22051591
BnaCnng23770D	Cnn_random	22129186-22131039
BnaCnng24550D	Cnn_random	22992396-22995001
BnaCnng25210D	Cnn_random	23795829-23797736
BnaCnng28010D	Cnn_random	26592636-26594356
BnaCnng28100D	Cnn_random	26652053-26655249
BnaCnng29110D	Cnn_random	27573086-27576233
BnaCnng29230D	Cnn_random	27647558-27657151
BnaCnng29900D	Cnn_random	28356458-28359615
BnaCnng29960D	Cnn_random	28411101-28413821
BnaCnng31940D	Cnn_random	30321949-30322831
BnaCnng35770D	Cnn_random	34297610-34299273
BnaCnng35940D	Cnn_random	34443587-34446288
BnaCnng36870D	Cnn_random	35184649-35185074
BnaCnng36880D	Cnn_random	35198162-35204681
BnaCnng37560D	Cnn_random	36036057-36038332
BnaCnng37600D	Cnn_random	36053801-36055738
BnaCnng38760D	Cnn_random	37406811-37412032
BnaCnng39690D	Cnn_random	38274878-38277584
BnaCnng43250D	Cnn_random	42350262-42353180
BnaCnng43260D	Cnn_random	42362108-42364538
BnaCnng44490D	Cnn_random	43584492-43589437
BnaCnng44620D	Cnn_random	43717213-43720007
BnaCnng51090D	Cnn_random	50588110-50591145
BnaCnng51240D	Cnn_random	50748250-50749981
BnaCnng52790D	Cnn_random	52372173-52372914
BnaCnng52990D	Cnn_random	52652928-52654663
BnaCnng53220D	Cnn_random	52935187-52938529
BnaCnng53910D	Cnn_random	53641726-53642245
BnaCnng55170D	Cnn_random	55016392-55017856
BnaCnng55460D	Cnn_random	55394021-55395147
BnaCnng56130D	Cnn_random	56071153-56073235
BnaCnng57290D	Cnn_random	57077819-57081030
BnaCnng59960D	Cnn_random	59744601-59747209
BnaCnng61810D	Cnn_random	61646667-61648212
BnaCnng62790D	Cnn_random	62558644-62560491
BnaCnng64000D	Cnn_random	63740013-63741891
BnaCnng68300D	Cnn_random	67879502-67881222
BnaCnng69220D	Cnn_random	69005220-69006904
BnaCnng69280D	Cnn_random	69085677-69087386
BnaCnng71640D	Cnn_random	71883423-71884216
BnaCnng71740D	Cnn_random	72006795-72008076
BnaCnng73230D	Cnn_random	73746050-73747263
BnaCnng76580D	Cnn_random	77727013-77728046
BnaCnng78420D	Cnn_random	80085418-80086930
BnaCnng78500D	Cnn_random	80226905-80228249
BnaUnng01460D	Unn_random	1988748-1989703
BnaUnng03590D	Unn_random	5073192-5074093
BnaUnng05060D	Unn_random	7729963-7731077
Bra013512	A01	6069669-6072707
Bra013890	A01	8279446-8280885
Bra021500	A01	24106192-24108469
Bra011741	A01	793728-795868
Bra033820	A01	13317744-13320019
Bra011002	A01	13317744-13320019
Bra037544	A01	20957711-20960313
Bra013592	A01	6541480-6543062
Bra013824	A01	7966640-7971778
Bra011648	A01	1266338-1267126
Bra021147	A01	22909924-22910397
Bra040020	A01	25431929-25433482
Bra021339	A01	25918167-25922930
Bra021407	A01	26460492-26461210
Bra013675	A01	7064628-7067377
Bra011808	A01	420773-421900
Bra011540	A01	1767348-1768780
Bra013461	A01	5821462-5826018
Bra040518	A01	26767669-26776112
Bra011751	A01	732416-734733
Bra036412	A01	26100453-26102141
Bra033809	A01	13445787-13446644
Bra013819	A01	7937860-7941055
Bra019214	A01	7937860-7941055
Bra011173	A01	3497587-3499821
Bra013286	A01	4746101-4749623
Bra021482	A01	26663833-26667433
Bra031459	A01	17104721-17106613
Bra011403	A01	2324138-2325816
Bra013431	A01	5620079-5629512
Bra026276	A01	10038908-10040319
Bra021094	A01	23170974-23171596
Bra011509	A01	1885257-1888021
Bra013898	A01	8363073-8365739
Bra037579	A01	21234671-21236261
Bra038685	A01	24486838-24494494
Bra040097	A01	10473938-10476873
Bra021100	A01	23139461-23142932
Bra023933	A01	20301020-20303403
Bra011139	A01	3714176-3715323
Bra026438	A01	9092171-9094011
Bra038446	A01	10966660-10973613
Bra023830	A01	19421052-19426538
Bra008362	A02	14055382-14057123
Bra008480	A02	14906726-14908320
Bra028706	A02	1065763-1067251
Bra022565	A02	7878457-7879856
Bra020262	A02	4891398-4893393
Bra038346	A02	10106909-10107961
Bra029305	A02	25447211-25449768
Bra020379	A02	5443739-5445953
Bra023378	A02	2055303-2056404
Bra022147	A02	19343913-19344473
Bra020425	A02	5659454-5660616
Bra023629	A02	3233860-3235516
Bra022023	A02	18299772-18304640
Bra008366	A02	14098573-14107833
Bra039762	A02	8828737-8830203
Bra029339	A02	25244379-25251674
Bra032947	A02	21730896-21732491
Bra020691	A02	23184195-23186552
Bra038326	A02	10234605-10238182
Bra029347	A02	25192486-25195876
Bra029332	A02	25290813-25294600
Bra008411	A02	14448839-14450394
Bra026548	A02	20582253-20584299
Bra033067	A02	22526810-2528199
Bra022475	A02	8551268-8553758
Bra028815	A02	545667-546787
Bra020445	A02	5793206-5795756
Bra028333	A02	26338026-26340625
Bra031892	A02	26338026-26340625
Bra020667	A02	23300508-23303657
Bra029359	A02	25076450-25082034
Bra028861	A02	328140-330882
Bra029407	A02	24790897-24792936
Bra020263	A02	4896383-4897903
Bra007985	A02	11289523-11292009
Bra033139	A02	16510750-16511071
Bra008176	A02	12597743-12599539
Bra028599	A02	1524995-1528254
Bra031886	A02	26367416-26374860
Bra031888	A02	26355715-26359530
Bra031884	A02	26376891-26381691
Bra020311	A02	5129796-5130611
Bra033055	A02	22453637-22456999
Bra026582	A02	20310948-20311790
Bra028727	A02	969694-977982
Bra022541	A02	8133520-8137986
Bra023416	A02	2251436-2255609
Bra029261	A02	25716672-25718194
Bra020249	A02	4835102-4839772
Bra022716	A02	6820478-6822188
Bra008031	A02	11666454-11672322
Bra018540	A02	15834316-15838403
Bra018519	A02	15998960-16002927
Bra023327	A02	1830000-1833335
Bra031952	A02	26935301-26938064
Bra038780	A03	24105920-24109253
Bra019165	A03	25974634-25976038
Bra005927	A03	1251910-1253082
Bra001357	A03	16013218-16016354
Bra000487	A03	11381421-11383499
Bra017809	A03	30661490-30663651
Bra001729	A03	18117731-18126862
Bra019395	A03	24510450-24512273
Bra019213	A03	25701653-25707525
Bra000417	A03	11025910-11027917
Bra000948	A03	14110539-14112567
Bra017735	A03	30168716-30169744
Bra006165	A03	2315335-2316690
Bra008878	A03	2315335-2316690
Bra001615	A03	17431104-17431673
Bra006417	A03	3418591-3420240
Bra000359	A03	10741250-10742664
Bra000702	A03	12568688-12571182
Bra000165	A03	9677469-9677813
Bra029192	A03	6784863-6787013
Bra019332	A03	24947386-24950380
Bra019333	A03	24939266-24941783
Bra012984	A03	21228981-21232045
Bra000097	A03	9254395-9255066
Bra000283	A03	10351025-10352836
Bra000392	A03	10914526-10916635
Bra000393	A03	10918286-10920672
Bra012997	A03	21163363-21166078
Bra001111	A03	14826599-14829478
Bra000972	A03	14207476-14215665
Bra013145	A03	20229377-20235054
Bra000011	A03	8842732-8843775
Bra000506	A03	11495758-11497581
Bra005783	A03	603455-604516
Bra012758	A03	22416041-22420268
Bra024097	A03	27704772-27707540
Bra006824	A03	5210338-5211944
Bra001022	A03	14434783-14437197
Bra037031	A03	28860729-28862328
Bra024023	A03	28203070-28207439
Bra005915	A03	1205887-1208268
Bra013022	A03	20979523-20984598
Bra012964	A03	21312949-21315145
Bra000931	A03	14015376-14017360
Bra024219	A03	26864540-26866071
Bra022954	A03	7941210-7941512
Bra000343	A03	10667875-10670500
Bra019710	A03	10993812-11001930
Bra000409	A03	10993812-11001930
Bra000719	A03	12678941-12683316
Bra017638	A03	29523360-29526439
Bra019343	A03	24816509-24820969
Bra019221	A03	25660200-25662809
Bra006051	A03	1764912-1767856
Bra006214	A03	2551985-2553663
Bra006242	A03	2661284-2662899
Bra001710	A03	18008822-18010603
Bra000864	A03	13578653-13594394
Bra013162	A03	20142067-20148351
Bra022781	A03	7035075-703763
Bra001426	A03	16337459-16345723
Bra005900	A03	1106275-1114734
Bra029179	A03	6725825-6739282
Bra000420	A03	11040524-11044132
Bra006202	A03	2492429-2496643
Bra019105	A03	26332293-26334136
Bra001901	A03	19272437-19274350
Bra006766	A03	4965286-4966003
Bra001866	A03	19076104-19081645
Bra006104	A03	2027478-2031144
Bra021921	A04	15291812-15295146
Bra040420	A04	208767-210068
Bra035665	A04	13064190-13066948
Bra017035	A04	17106665-17107009
Bra039338	A04	18676483-18677409
Bra017049	A04	17019345-17023654
Bra014808	A04	3304645-3306248
Bra016886	A04	17852925-17854913
Bra037742	A04	18030841-18032808
Bra017281	A04	15664562-15667139
Bra021937	A04	15378964-15382439
Bra039324	A04	18723546-18725960
Bra030243	A04	10041239-10042163
Bra030323	A04	9478995-9480707
Bra034357	A04	12495045-12496767
Bra021701	A04	14057586-14067018
Bra040425	A04	178636-179249
Bra040426	A04	170655-177750
Bra040484	A04	19023344-19028284
Bra030284	A04	9735854-9736640
Bra017317	A04	15498640-15500675
Bra021880	A04	15123762-15124274
Bra016891	A04	17839490-17841541
Bra014599	A04	1684031-1685273
Bra032169	A04	10751315-10756246
Bra032148	A04	10931905-10936796
Bra039296	A04	18817230-18825480
Bra014632	A04	1878279-1886221
Bra030228	A04	10192172-10194736
Bra030222	A04	10231612-10234662
Bra014628	A04	1874601-1876122
Bra021818	A04	14786203-14787512
Bra040332	A04	18563837-18568596
Bra021895	A04	15185083-15185589
Bra025655	A04	7576461-7578271
Bra021721	A04	14197974-14204097
Bra016879	A04	17874599-17876401
Bra034284	A04	12009541-12012674
Bra032238	A05	12613000-12615034
Bra005415	A05	5370273-5372003
Bra039460	A05	24422900-24424450
Bra022376	A05	18815249-18817413
Bra004551	A05	775877-778051
Bra005397	A05	5228665-5229932
Bra005074	A05	3310690-3311717
Bra027199	A05	20370929-20371441
Bra029666	A05	23468546-23470139
Bra040834	A05	16294255-16295681
Bra004856	A05	2149090-2150324
Bra035742	A05	17575804-17577757
Bra039486	A05	8722034-8727313
Bra004991	A05	2849644-2849985
Bra004911	A05	2444988-2445914
Bra031991	A05	24716018-24717647
Bra030365	A05	10720163-10721475
Bra018461	A05	8320265-8321965
Bra034421	A05	13879590-13881098
Bra004678	A05	1341330-1342795
Bra004927	A05	2526199-2528060
Bra004928	A05	2530305-2532747
Bra039117	A05	25238906-25247713
Bra005177	A05	3850124-3851209
Bra004503	A05	471187-473554
Bra039503	A05	8944093-8945642
Bra022192	A05	19903333-19907237
Bra039485	A05	8709532-8713111
Bra005076	A05	3315301-3322235
Bra004507	A05	483652-485144
Bra004761	A05	1708413-1712679
Bra005336	A05	4905877-4908322
Bra005470	A05	5668800-5669314
Bra004674	A05	1325605-1327587
Bra027265	A05	20734312-20734926
Bra038101	A05	10617885-10618506
Bra004809	A05	1912514-1914621
Bra034727	A05	21908239-21916400
Bra018334	A05	7525262-7526689
Bra034802	A05	22203380-22212111
Bra005262	A05	4352909-4355012
Bra038098	A05	10654135-10655350
Bra005541	A05	6115933-6119407
Bra004545	A05	735659-739689
Bra027259	A05	20692899-20695814
Bra035748	A05	17627667-17635847
Bra035750	A05	17659999-17662363
Bra035751	A05	17666188-17668754
Bra004879	A05	2270073-2274586
Bra005468	A05	5660684-5663241
Bra027349	A05	21186708-21187184
Bra004691	A05	1370482-1372547
Bra018336	A05	7555701-7557013
Bra039947	A05	16503119-16508849
Bra004436	A05	107347-109273
Bra026122	A06	5674748-5676197
Bra009970	A06	19003608-19005298
Bra018212	A06	10808458-10810619
Bra019619	A06	13766655-13769411
Bra018589	A06	3102121-3103018
Bra018046	A06	9486776-9487441
Bra038636	A06	14917869-14918687
Bra001264	A06	14917869-14918687
Bra025031	A06	23738083-23742985
Bra038271	A06	11025137-11026570
Bra024253	A06	15174387-15181232
Bra018641	A06	2849896-2864859
Bra024875	A06	22952357-22954078
Bra019424	A06	11547372-11550047
Bra038607	A06	14752069-14754688
Bra018984	A06	903355-904682
Bra019962	A06	3502155-3503874
Bra018896	A06	1401902-1403455
Bra025226	A06	21611469-21613220
Bra037478	A06	20273381-20275736
Bra018060	A06	9612197-9617375
Bra024313	A06	15503160-15504486
Bra025115	A06	22294653-22297679
Bra025361	A06	20899363-20900835
Bra018204	A06	10739250-10740164
Bra033726	A06	24335123-24337136
Bra037495	A06	20354433-20357211
Bra010052	A06	13888301-13889204
Bra019923	A06	3709485-3712420
Bra024456	A06	16504794-16506160
Bra020013	A06	3292123-3302675
Bra009653	A06	17016773-17019038
Bra039146	A06	15684271-15686728
Bra024341	A06	15684271-15686728
Bra037440	A06	20082044-20085248
Bra009768	A06	17724243-17726674
Bra019456	A06	12000023-12006430
Bra037408	A06	24316867-24318453
Bra033728	A06	24316867-24318453
Bra033729	A06	24316867-24318453
Bra025729	A06	7256661-7258208
Bra025731	A06	7261795-7264220
Bra039656	A06	717141-718134
Bra018910	A06	1324569-1326582
Bra019018	A06	753560-754774
Bra024350	A06	15729773-15734349
Bra024351	A06	15737897-15741470
Bra025350	A06	20978799-20982483
Bra017972	A06	8896418-8901767
Bra019603	A06	13641870-13646915
Bra026222	A06	5209293-5210106
Bra024808	A06	22493341-22494240
Bra026112	A06	5745460-5750666
Bra019610	A06	13699054-13700186
Bra025069	A06	23915852-23917095
Bra033588	A06	25033751-25035996
Bra018141	A06	10279668-10281447
Bra010082	A06	14254784-14256130
Bra038290	A06	11198837-11204116
Bra010043	A06	13800034-13800742
Bra037455	A06	20185376-20185894
Bra009861	A06	18357537-18360768
Bra033724	A06	24354897-24357207
Bra009799	A06	17962337-17962669
Bra024273	A06	15274580-15277588
Bra010064	A06	14066314-14068214
Bra030187	A07	8025211-8027280
Bra035037	A07	25181020-25182572
Bra035038	A07	25193397-25195124
Bra003520	A07	16866063-16867298
Bra011939	A07	13357799-13360106
Bra012139	A07	12054194-12056178
Bra016064	A07	22878827-22880312
Bra003459	A07	16585581-16587765
Bra002090	A07	1933910-1934464
Bra003407	A07	16338965-16340115
Bra035049	A07	25234850-25239372
Bra039025	A07	510499-513522
Bra003188	A07	15026899-15027967
Bra004007	A07	19544695-19550649
Bra004361	A07	21503835-21506394
Bra038830	A07	1053252-1055451
Bra038831	A07	1044077-1047057
Bra038832	A07	1040063-1042389
Bra011912	A07	13614296-13623138
Bra003611	A07	17336273-17337859
Bra035118	A07	25533834-25535426
Bra036482	A07	139489-142688
Bra015135	A07	5418640-5420698
Bra012010	A07	12851824-12853423
Bra004117	A07	20213069-20215397
Bra015710	A07	24515213-24516895
Bra015039	A07	6257450-6259386
Bra015040	A07	6253186-6254358
Bra003521	A07	16879483-16881180
Bra003913	A07	18998450-19000910
Bra004082	A07	20008565-20012381
Bra015869	A07	23712541-23714295
Bra003305	A07	15783674-15784920
Bra015723	A07	24448492-24450521
Bra015678	A07	24680686-24687908
Bra036239	A07	25544132-25547883
Bra035120	A07	25544132-25547883
Bra016264	A07	21845229-21846055
Bra015200	A07	3892050-3896839
Bra015201	A07	3879966-3882971
Bra003994	A07	19448345-19450058
Bra004396	A07	21709550-21710836
Bra028437	A07	13997009-13998504
Bra016061	A07	22887420-22893044
Bra003187	A07	15017568-15020430
Bra030500	A08	20782946-20785306
Bra010802	A08	15739206-15741222
Bra020890	A08	10613544-10618144
Bra030818	A08	69468-70652
Bra020856	A08	10868391-10870095
Bra010705	A08	15283230-15286044
Bra010504	A08	14103973-14104641
Bra030749	A08	19739487-19740143
Bra013958	A08	4968938-4970790
Bra016291	A08	16956716-16958987
Bra030568	A08	20513098-20515699
Bra013973	A08	4919233-4920810
Bra010642	A08	14961009-14962013
Bra036760	A08	7285378-7286992
Bra034636	A08	11571798-11573000
Bra011001	A08	16747128-16751862
Bra030496	A08	20812159-20814874
Bra038062	A08	6864505-6867889
Bra010297	A08	12934937-12936859
Bra010256	A08	12686158-12690593
Bra035511	A08	8028100-8030345
Bra016509	A08	18034698-18037112
Bra020826	A08	11041061-11044671
Bra016588	A08	18397607-18402860
Bra016703	A08	18842366-18843751
Bra016704	A08	18844995-1884581
Bra021078	A08	9225446-9227916
Bra030635	A08	20225237-20226158
Bra010718	A08	15327863-15329201
Bra030874	A08	426414-431087
Bra010864	A08	16059288-16060863
Bra039880	A08	6120584-6122819
Bra026757	A09	35337146-35338751
Bra032354	A09	22356453-22358317
Bra007722	A09	32072869-32074154
Bra027014	A09	8031835-8033931
Bra007123	A09	28956971-28960107
Bra024735	A09	24451084-24452202
Bra007618	A09	31582713-31585284
Bra037251	A09	5363806-5364228
Bra031651	A09	37141569-37142255
Bra017473	A09	13474666-13475220
Bra007520	A09	31115585-31116729
Bra024680	A09	24771636-24773911
Bra017569	A09	12551986-12556438
Bra037880	A09	15244999-15247548
Bra023207	A09	20769324-20770709
Bra017443	A09	13719647-13721290
Bra031105	A09	34222889-34223470
Bra036699	A09	5973055-5975811
Bra035942	A09	3410903-3414380
Bra035858	A09	3879715-3883680
Bra007080	A09	28702185-28702861
Bra031700	A09	36941019-36942442
Bra028088	A09	18499980-18501664
Bra034246	A09	1458372-1459932
Bra007430	A09	30681528-30683248
Bra035952	A09	3377661-3380855
Bra037341	A09	164519-172574
Bra024737	A09	24375367-24386318
Bra037784	A09	4164367-4166589
Bra032588	A09	38500655-38502695
Bra031129	A09	34104293-34108241
Bra039040	A09	1826327-1827805
Bra027164	A09	9320539-9323721
Bra031672	A09	37058603-37062586
Bra037277	A09	5198849-5201287
Bra036517	A09	3039113-3041585
Bra035933	A09	3455310-3457580
Bra031210	A09	33744555-33745321
Bra007458	A09	30823085-30829470
Bra023252	A09	20284588-20286856
Bra007810	A09	32503341-32506724
Bra038515	A09	5029823-5033815
Bra031076	A09	34342248-34344760
Bra039210	A09	33012600-33015895
Bra027983	A09	10741100-10746879
Bra007318	A09	28555885-28563910
Bra035286	A09	16309633-16312524
Bra038511	A09	33434743-33437921
Bra039921	A09	33384381-33389807
Bra007324	A09	30103817-30106166
Bra029424	A09	17139777-17143743
Bra026833	A09	35670246-35671008
Bra017410	A09	14045299-14046181
Bra026947	A09	36197266-36198532
Bra026751	A09	35277495-35282887
Bra031085	A09	34286750-34289554
Bra036717	A09	5872481-5875465
Bra026485	A09	3194030-3194626
Bra032441	A09	37848634-37849582
Bra032450	A09	37882551-37899062
Bra032913	A09	11848810-11852761
Bra024536	A09	25756404-25760934
Bra036027	A09	26291829-26292668
Bra023153	A09	21270412-21272503
Bra007774	A09	32338857-32341568
Bra007075	A09	28682152-28683278
Bra029530	A09	18011044-18018435
Bra034183	A09	1172565-1177069
Bra036156	A09	2177219-2177749
Bra036525	A09	2995091-2995417
Bra035940	A09	2818621-2823155
Bra033324	A10	2908793-2911168
Bra009285	A10	14501966-14503398
Bra028277	A10	4556457-4557854
Bra002510	A10	9212951-9215808
Bra002667	A10	8397958-8399731
Bra008669	A10	12117648-12118929
Bra002709	A10	8154616-8155343
Bra015313	A10	2052872-2055519
Bra035723	A10	4133444-4134764
Bra008624	A10	11933617-11934972
Bra009474	A10	15652358-15656627
Bra009475	A10	15652358-15652672
Bra009399	A10	14005110-14007335
Bra002145	A10	11345982-11347757
Bra033291	A10	3104989-3107793
Bra009582	A10	16111550-16114303
Bra009508	A10	15774055-15775120
Bra028278	A10	4579028-4583209
Bra009565	A10	16049655-16052546
Bra002512	A10	9191690-9193890
Bra033293	A10	3095179-3102254
Bra002293	A10	10511895-10520939
Bra009055	A10	13856133-13860473
Bra008802	A10	12699925-12701540
Bra002558	A10	8946860-8947384
Bra009210	A10	14824040-14831862
Bra015469	A10	1115697-1116615
Bra002649	A10	8459077-8459805
Bra002481	A10	9348083-9352914
Bra008955	A10	13399307-13406008
Bra035361	Scaffold000104	167591-169739
Bra036015	Scaffold000111	579179-581774
Bra036013	Scaffold000111	542954-543793
Bra040678	Scaffold000232	45882-48852
Bra041162	Scaffold002505	31-630
Bra007774	A09	32338857-32341568
Bol005951	C01	35177414-35179691
Bol007272	C01	36279754-36288743
Bol008165	C01	38414663-38416235
Bol013537	C01	2932697-2934357
Bol013674	C01	2262111-2263563
Bol013788	C01	23373426-23374534
Bol014965	C01	9580544-9583414
Bol014979	C01	9377889-9379600
Bol018767	C01	15198349-15199266
Bol018774	C01	15040202-15042653
Bol018828	C01	29825169-29827632
Bol020942	C01	4751520-4752684
Bol020979	C01	4383206-4384621
Bol023259	C01	28138653-28144266
Bol028347	C01	7391297-7395951
Bol028400	C01	7783357-7789285
Bol028490	C01	8604028-8605588
Bol028713	C01	26180310-26183016
Bol028866	C01	472655-473762
Bol028927	C01	899836-902234
Bol028934	C01	967658-969790
Bol029042	C01	1660142-1661199
Bol030949	C01	31428555-31429882
Bol030990	C01	30979954-30982618
Bol034680	C01	33916698-33917832
Bol034715	C01	33537766-33538430
Bol034745	C01	33120087-33120560
Bol039453	C01	11083021-11088532
Bol039525	C01	11603543-11603864
Bol039527	C01	11622628-11624071
Bol039537	C01	11744261-11746964
Bol039632	C01	12686615-12691824
Bol005471	C02	1447642-1448756
Bol008023	C02	41565359-41567797
Bol008932	C02	7360730-7362793
Bol008947	C02	7243745-7248379
Bol012845	C02	656068-658035
Bol012846	C02	674234-676371
Bol012848	C02	733376-735695
Bol014211	C02	9093332-9094027
Bol014227	C02	9383673-9385858
Bol014881	C02	33697028-33697585
Bol015166	C02	35435918-35436239
Bol015170	C02	35462089-35462916
Bol015473	C02	7849005-7849829
Bol015550	C02	8659075-8661010
Bol016452	C02	43678946-43681019
Bol016519	C02	24284865-24289389
Bol018271	C02	11267091-11268883
Bol018953	C02	20889681-20894484
Bol018958	C02	20777334-20778999
Bol020058	C02	36476906-36478997
Bol021358	C02	4295699-4297343
Bol022796	C02	31691095-31696012
Bol024156	C02	29013135-29016593
Bol024162	C02	28883800-28884504
Bol024163	C02	28877506-28878664
Bol024512	C02	2030163-2038352
Bol024532	C02	2131323-2133012
Bol024712	C02	3147223-3150535
Bol028637	C02	12814109-12815140
Bol031110	C02	38189138-38190754
Bol033041	C02	41288550-41288939
Bol033070	C02	40958967-40962143
Bol033073	C02	40891687-40892187
Bol033090	C02	40721080-40729756
Bol033196	C02	39457342-39458514
Bol033207	C02	39320116-39323436
Bol034881	C02	15768047-15774037
Bol034935	C02	14879042-14882385
Bol039209	C02	19450855-19452577
Bol039344	C02	17736163-17737957
Bol005538	C03	9715002-9716039
Bol006651	C03	31163099-31164258
Bol006655	C03	31192248-31195966
Bol006662	C03	31343072-31344073
Bol008389	C03	44455775-44457251
Bol008540	C03	45127781-45129699
Bol008758	C03	1890867-1893743
Bol008872	C03	1262233-1263937
Bol008886	C03	1218982-1221363
Bol010627	C03	50833735-50835612
Bol010656	C03	51338613-51339800
Bol010659	C03	51543611-51545871
Bol010698	C03	19870209-19872704
Bol010750	C03	19577811-19585993
Bol010791	C03	19296423-19298432
Bol011951	C03	50392795-50402361
Bol012506	C03	29799298-29800658
Bol012962	C03	54338590-54342604
Bol013001	C03	54718513-54720435
Bol013020	C03	54960819-54962458
Bol013811	C03	32331310-32338237
Bol015337	C03	438359-439413
Bol015458	C03	1096671-1105186
Bol015841	C03	30946797-30949442
Bol015880	C03	30660546-30661658
Bol015915	C03	30219155-30223596
Bol016036	C03	46231215-46232543
Bol016048	C03	46074881-46076310
Bol020329	C03	10123802-10125133
Bol020386	C03	10502925-10503854
Bol020392	C03	10533843-10535207
Bol020442	C03	10956443-10959237
Bol020443	C03	10959269-10960882
Bol020461	C03	11118882-11119226
Bol020639	C03	11365900-11371566
Bol022889	C03	23056079-23057904
Bol022961	C03	22393492-22397464
Bol023006	C03	21826891-21827451
Bol024886	C03	39489345-39491092
Bol024976	C03	40557372-40558376
Bol024977	C03	40577777-40582673
Bol025662	C03	16050258-16052717
Bol025682	C03	16286387-16289644
Bol025978	C03	5617771-5618492
Bol025992	C03	5674792-5676531
Bol026036	C03	5905860-5907963
Bol026557	C03	24798074-24803647
Bol028107	C03	7962008-7964180
Bol029437	C03	12348221-12350034
Bol029500	C03	12891894-12894412
Bol029518	C03	12990425-12991501
Bol029555	C03	13404909-13410946
Bol029556	C03	13421127-13422327
Bol029571	C03	13522681-13530815
Bol029579	C03	13576479-13578639
Bol029585	C03	13608477-13612240
Bol029939	C03	49446721-49447639
Bol030646	C03	18472419-18477523
Bol032764	C03	46789424-46790419
Bol034203	C03	2036339-2040478
Bol034237	C03	2247312-2251637
Bol034251	C03	2316736-2318403
Bol034274	C03	2456479-2457804
Bol034455	C03	3434922-4290582
Bol035075	C03	56072795-56073655
Bol035191	C03	57477914-57482471
Bol041298	C03	33950815-33953617
Bol041336	C03	34899771-34905104
Bol041361	C03	35331729-35333270
Bol041392	C03	35763128-35765315
Bol041401	C03	36125707-36126669
Bol042395	C03	25101323-25103289
Bol042560	C03	27291486-27298058
Bol042577	C03	27415947-27421363
Bol042646	C03	28277044-28281277
Bol004830	C04	1041732-1043515
Bol004843	C04	997322-998764
Bol004847	C04	966922-968875
Bol004854	C04	897090-900069
Bol004898	C04	3465554-3470971
Bol004903	C04	3454063-3455565
Bol004968	C04	8779273-8780399
Bol006746	C04	29252418-29253948
Bol008371	C04	16065872-16068124
Bol011022	C04	9176952-9178238
Bol011058	C04	9646368-9647980
Bol011061	C04	9675101-9678437
Bol011742	C04	4463310-4465441
Bol012151	C04	24564052-24565865
Bol013495	C04	19430638-19434632
Bol014441	C04	14995740-14996899
Bol014448	C04	15044681-15049975
Bol016206	C04	7238117-7239618
Bol016207	C04	7237725-7238106
Bol017639	C04	17148775-17151658
Bol017843	C04	6411146-6418180
Bol017845	C04	6428030-6430022
Bol021577	C04	39522207-39523952
Bol021705	C04	40222543-40227900
Bol021726	C04	40351400-40352332
Bol021742	C04	40413670-40414880
Bol021767	C04	40531482-40539602
Bol021803	C04	40801098-40803293
Bol025369	C04	38309324-38313697
Bol025382	C04	38432168-38432506
Bol025570	C04	5136741-5137814
Bol026421	C04	30729560-30731351
Bol027299	C04	20510435-20510961
Bol027301	C04	20519125-20521697
Bol027356	C04	20972204-20975066
Bol027383	C04	21305695-21306944
Bol027450	C04	21811709-21813859
Bol027772	C04	11298922-11299374
Bol027862	C04	10092749-10096656
Bol030000	C04	1511012-1515314
Bol030053	C04	1858557-1860667
Bol030115	C04	2413701-2415015
Bol030141	C04	2630665-2634990
Bol030182	C04	2917215-2918141
Bol030199	C04	2990222-2991619
Bol030200	C04	2998426-2999594
Bol033248	C04	32033767-32036354
Bol037763	C04	36449415-36451873
Bol037804	C04	36127079-36129204
Bol037836	C04	35927635-35931199
Bol037856	C04	35769018-35770852
Bol037881	C04	35639084-35639590
Bol037895	C04	35540992-35541501
Bol038616	C04	13540181-13540932
Bol007693	C05	32074824-32076457
Bol010265	C05	29988449-29996644
Bol010346	C05	30497023-30505460
Bol011134	C05	28193111-28193722
Bol011142	C05	28156873-28159787
Bol011205	C05	27644844-27645341
Bol011993	C05	18204717-18205932
Bol012022	C05	18842177-18847809
Bol022248	C05	10486980-10489251
Bol022510	C05	11875814-11877667
Bol026845	C05	14876437-14882387
Bol026847	C05	14894743-14897118
Bol028777	C05	32775627-32777258
Bol030773	C05	14119865-14126531
Bol031978	C05	8292435-8293964
Bol036717	C05	25566404-25569417
Bol036767	C05	25873035-25874569
Bol036824	C05	26149673-26153283
Bol036891	C05	26866050-26869968
Bol038037	C05	5120038-5120863
Bol038154	C05	5925672-5927108
Bol038162	C05	6049370-6054996
Bol038443	C05	20990127-20992077
Bol038467	C05	21852793-21855406
Bol040722	C05	330428-333292
Bol040724	C05	336148-343298
Bol040752	C05	519329-521742
Bol040890	C05	1185669-1188315
Bol041173	C05	2816582-2818652
Bol041196	C05	2985664-3001188
Bol041248	C05	3286321-3287010
Bol004667	C06	29771027-29772112
Bol005240	C06	18127911-18130108
Bol005597	C06	24097796-24099054
Bol006338	C06	27944922-27949921
Bol007199	C06	30572937-30573836
Bol013942	C06	3242831-3244760
Bol013943	C06	3216306-3217454
Bol017021	C06	37245401-37247532
Bol017046	C06	37108961-37112015
Bol017059	C06	37034351-37037856
Bol017084	C06	36783420-36788757
Bol017687	C06	12686568-12688910
Bol018525	C06	48243559-48244899
Bol018627	C06	47579202-47581377
Bol018688	C06	47199331-47200374
Bol022327	C06	35429819-35430949
Bol022328	C06	35430996-35433117
Bol022392	C06	35878355-35878687
Bol022421	C06	36118575-36120986
Bol022731	C06	7783359-7786342
Bol022771	C06	7027182-7030323
Bol024277	C06	42273633-42274921
Bol024310	C06	41950813-41953599
Bol027237	C06	1596278-1598265
Bol028154	C06	6026175-6028227
Bol033646	C06	45537367-45548563
Bol033709	C06	45962703-45966984
Bol033795	C06	46461217-46462828
Bol036971	C06	40777686-40779779
Bol036997	C06	40526300-40526809
Bol037224	C06	38406979-38409766
Bol041559	C06	9351095-9353286
Bol041567	C06	9318919-9321753
Bol041568	C06	9314893-9317218
Bol042028	C06	42363688-42365996
Bol042066	C06	42684368-42686643
Bol042075	C06	42788828-42790966
Bol042077	C06	42815010-42817816
Bol042174	C06	43502968-43503505
Bol042185	C06	43584552-43587771
Bol042186	C06	43591400-43594715
Bol042237	C06	43862307-43863764
Bol042290	C06	44194111-44195430
Bol042381	C06	44651418-44652931
Bol042698	C06	30979590-30981908
Bol042833	C06	32415964-32417743
Bol042980	C06	33715627-33719257
Bol042993	C06	33856540-33858034
Bol043052	C06	34430431-34430673
Bol043096	C06	34737527-34739962
Bol043120	C06	34846138-34848505
Bol043144	C06	34966934-34967449
Bol007052	C07	28887260-28888520
Bol007579	C07	26620409-26621536
Bol008618	C07	29788237-29791352
Bol008620	C07	29760258-29761299
Bol008644	C07	29442485-29444868
Bol010809	C07	16835228-16837878
Bol010810	C07	16833077-16834783
Bol010811	C07	16831423-16831965
Bol010812	C07	16806849-16808093
Bol010881	C07	16105638-16107765
Bol012573	C07	9349005-9351279
Bol013342	C07	18749157-18757940
Bol015710	C07	14371666-14373400
Bol017332	C07	35676602-35678773
Bol017351	C07	35350951-35352667
Bol019372	C07	17016941-17017914
Bol019405	C07	17541890-17544018
Bol019523	C07	12787396-12789460
Bol019541	C07	13047639-13049321
Bol021510	C07	30795601-30797168
Bol023832	C07	27766993-27768167
Bol023852	C07	28056379-28058648
Bol023892	C07	7088110-7088932
Bol023918	C07	7349215-7350449
Bol023961	C07	7705861-7707885
Bol026346	C07	4191736-4197417
Bol026351	C07	4208102-4209751
Bol026725	C07	10607982-10608602
Bol026728	C07	10626975-10629457
Bol026748	C07	10911413-10912357
Bol027474	C07	680222-684696
Bol027481	C07	722229-723892
Bol027564	C07	1202650-1210120
Bol027607	C07	1509083-1513207
Bol027757	C07	2459535-2461305
Bol032823	C07	6802971-6805448
Bol032920	C07	5720236-5723959
Bol032944	C07	5367594-5369802
Bol038538	C07	259571-261179
Bol038540	C07	241645-245124
Bol039039	C07	20317875-20326352
Bol039134	C07	21574625-21575582
Bol039184	C07	22093196-22094425
Bol040101	C07	34486747-34489209
Bol006575	C08	39831880-39832566
Bol006595	C08	39704374-39712785
Bol008721	C08	22454236-22457795
Bol009865	C08	37377416-37383339
Bol010224	C08	14552717-14556557
Bol011592	C08	2751804-2754353
Bol013151	C08	21257357-21259699
Bol013215	C08	20771394-20775092
Bol013249	C08	20586818-20592162
Bol018289	C08	40226597-40233322
Bol018416	C08	40993096-40995112
Bol022077	C08	17756398-17758112
Bol022155	C08	17171060-17172374
Bol023331	C08	2029500-2030419
Bol025199	C08	28981239-28983286
Bol025203	C08	29026378-29026956
Bol027103	C08	12133768-12136187
Bol028268	C08	13732911-13736179
Bol029204	C08	19267731-19268505
Bol029205	C08	19281051-19281861
Bol031234	C08	39478582-39480120
Bol031497	C08	37869997-37870754
Bol031570	C08	37459861-37461383
Bol037348	C08	24701536-24707030
Bol037436	C08	23843913-23849015
Bol044334	C08	29213585-29217534
Bol044497	C08	31770240-31775041
Bol044525	C08	32132241-32133389
Bol044661	C08	33972290-33975660
Bol044741	C08	35213085-35214818
Bol044812	C08	35997437-35999633
Bol044830	C08	36186380-36189427
Bol045489	C08	30775057-30782184
Bol045494	C08	30814179-30816215
Bol045663	C08	32776217-32778643
Bol045713	C08	33471142-33472462
Bol045737	C08	33772962-33775658
Bol045828	C08	35249732-35252755
Bol045859	C08	35629989-35630752
Bol045916	C08	36232533-36235611
Bol002667	C09	38109369-38110750
Bol005206	C09	14718425-14721011
Bol006087	C09	1276641-1284141
Bol006105	C09	1409745-1413959
Bol007734	C09	13850715-13851155
Bol009997	C09	39310816-39315145
Bol010027	C09	39511589-39512660
Bol010087	C09	39962211-39965189
Bol010105	C09	40077766-40080549
Bol011449	C09	480679-482795
Bol011510	C09	140297-148336
Bol012197	C09	25425926-25426664
Bol016903	C09	26068983-26069707
Bol016937	C09	25812616-25814410
Bol017251	C09	27946639-27949476
Bol017253	C09	27914944-27917092
Bol017292	C09	27386405-27386860
Bol018868	C09	9633238-9634947
Bol018903	C09	9166288-9166851
Bol019324	C09	5807004-5810797
Bol019733	C09	31639106-31640927
Bol019784	C09	32044743-32046535
Bol019798	C09	32130912-32132444
Bol019881	C09	32837097-32838467
Bol029404	C09	18392061-18393124
Bol029405	C09	18446063-18450482
Bol030488	C09	33143053-33144339
Bol032106	C09	7804977-7809826
Bol032198	C09	1881399-1882617
Bol032341	C09	2767509-2768048
Bol032662	C09	11730921-11737828
Bol035827	C09	30219122-30228345
Bol036184	C09	4594333-4594566
Bol036197	C09	4478139-4480633
Bol036228	C09	4249263-4250363
Bol036265	C09	3998785-4001972
Bol036272	C09	3957063-3960657
Bol036274	C09	3934926-3938502
Bol036283	C09	3881204-3883527
Bol038760	C09	21121637-21124034
Bol038856	C09	22585934-22587526
Bol043378	C09	35083008-35084751
Bol043407	C09	35236309-35237663
Bol043485	C09	35837236-35841955
Bol043563	C09	36341790-36348425
Bol043734	C09	37470386-37472652
Bol043931	C09	38512312-38520117
Bol045012	Scaffold000001-P2	1255564-1256126
Bol045266	Scaffold000001-P2	739593-740993
Bol045330	Scaffold000001-P2	1990327-1992083
Bol045346	Scaffold000001-P2	2573491-2574957
Bol044161	Scaffold000003-P1	2796204-2798141
Bol041975	Scaffold000008-p1	789295-789622
Bol041632	Scaffold000009-P1	691664-693480
Bol040508	Scaffold000013-P2	569411-570965
[truncated: 100 more rows]

## Sheet: Table S8
Table S8 The Ka/Ks values of homologous flowering-time genes between B. napus and A. thaliana
Gene ID	Orthologues in Arabidopsis	Method	Ka	Ks	Ka/Ks	Pathway (s)
BnaA04g27550D	AT3G57920	LWL	0.15006	0.419122	0.358033	aging
BnaA07g17550D	AT3G57920	LWL	0.119095	0.503601	0.236486	aging
BnaC04g23930D	AT3G57920	LWL	0.137573	0.397813	0.345825	aging
BnaC06g16200D	AT3G57920	LWL	0.120292	0.514164	0.233955	aging
BnaA04g24340D	AT2G42200	LWL	0.0609058	0.285524	0.213313	aging
BnaA05g02680D	AT2G42200	LWL	0.0565347	0.282024	0.20046	aging
BnaC04g02520D	AT2G42200	LWL	0.0621413	0.302535	0.205402	aging
BnaC04g48120D	AT2G42200	LWL	0.19004	0.536341	0.354327	aging
BnaC04g48150D	AT2G42200	LWL	0.0583289	0.286645	0.203488	aging
BnaA09g54740D	AT3G54990	LWL	0.0860216	0.397267	0.216533	aging/photoperiodic, lighting and signaling
BnaC06g15540D	AT3G54990	LWL	0.0855306	0.387902	0.220495	aging/photoperiodic, lighting and signaling
BnaC08g25840D	AT3G54990	LWL	0.0905429	0.415795	0.217758	aging/photoperiodic, lighting and signaling
BnaA03g22100D	AT2G28550	LWL	0.0212899	0.418022	0.05093	aging/photoperiodic, lighting and signaling
BnaA07g13990D	AT2G28550	LWL	0.0729675	0.548775	0.132964	aging/photoperiodic, lighting and signaling
BnaC03g26480D	AT2G28550	LWL	0.0976995	0.495985	0.196981	aging/photoperiodic, lighting and signaling
BnaC04g15640D	AT2G28550	LWL	0.0753325	0.536493	0.140416	aging/photoperiodic, lighting and signaling
BnaA02g06490D	AT5G60120	LWL	0.0941051	0.336324	0.279805	aging/photoperiodic, lighting and signaling
BnaA10g12950D	AT5G60120	LWL	0.111331	0.359541	0.309648	aging/photoperiodic, lighting and signaling
BnaC09g35430D	AT5G60120	LWL	0.106843	0.310305	0.344314	aging/photoperiodic, lighting and signaling
BnaA06g10370D	AT1G15750	LWL	0.0170061	0.371233	0.045809	aging/photoperiodic, lighting and signaling
BnaA09g56690D	AT1G15750	LWL	0.0212899	0.418022	0.05093	aging/photoperiodic, lighting and signaling
BnaC05g11960D	AT1G15750	LWL	0.0182011	0.37493	0.048545	aging/photoperiodic, lighting and signaling
BnaC08g38720D	AT1G15750	LWL	0.0197524	0.386154	0.051151	aging/photoperiodic, lighting and signaling
BnaA07g12050D	AT5G67180	LWL	0.129674	0.453265	0.286089	aging/photoperiodic, lighting and signaling
BnaC07g16190D	AT5G67180	LWL	0.12962	0.457878	0.283088	aging/photoperiodic, lighting and signaling
BnaA06g39930D	AT2G03500	LWL	0.0563419	0.41883	0.134522	ambient temperature
BnaAnng34750D	AT2G03500	LWL	0.0704493	0.481075	0.146442	ambient temperature
BnaAnng39110D	AT2G03500	LWL	0.0755699	0.527556	0.143245	ambient temperature
BnaC07g22390D	AT2G03500	LWL	0.0517604	0.416002	0.124423	ambient temperature
BnaA03g19970D	AT2G43010	LWL	0.108287	0.452448	0.239335	ambient temperature
BnaA04g24760D	AT2G43010	LWL	0.111723	0.408811	0.273289	ambient temperature
BnaC01g40470D	AT2G43010	LWL	0.117767	0.404317	0.291273	ambient temperature
BnaC03g05370D	AT2G43010	LWL	0.117767	0.404317	0.291273	ambient temperature
BnaC03g23970D	AT2G43010	LWL	0.113475	0.428544	0.264792	ambient temperature
BnaC04g48630D	AT2G43010	LWL	0.124164	0.378149	0.328347	ambient temperature
BnaA09g37540D	AT3G59060	LWL	0.107193	0.442424	0.242284	ambient temperature
BnaC04g23220D	AT3G59060	LWL	0.111532	0.515324	0.216432	ambient temperature
BnaC08g29580D	AT3G59060	LWL	0.113057	0.427866	0.264236	ambient temperature
BnaCnng55460D	AT3G59060	LWL	0.111532	0.515324	0.216432	ambient temperature
BnaA01g17510D	AT4G16280	LWL	0.117205	0.319098	0.367302	ambient temperature
BnaC01g21860D	AT4G16280	LWL	0.117513	0.313663	0.374646	ambient temperature
BnaA08g00100D	AT3G33520	LWL	0.0775291	0.625379	0.123971	ambient temperature/autonomously
BnaA01g19030D	AT2G19520	LWL	2.23193	2.48323	0.898802	ambient temperature/autonomously
BnaA07g01200D	AT2G19520	LWL	1.78196	1.63873	1.0874	ambient temperature/autonomously
BnaA09g09860D	AT2G19520	LWL	0.0410131	0.333499	0.122978	ambient temperature/autonomously
BnaA09g44120D	AT2G19520	LWL	0.0444156	0.349934	0.126926	ambient temperature/autonomously
BnaAnng33220D	AT2G19520	LWL	0.097784	0.413581	0.236432	ambient temperature/autonomously
BnaC07g01700D	AT2G19520	LWL	0.121458	0.419634	0.289438	ambient temperature/autonomously
BnaC08g36680D	AT2G19520	LWL	0.0376156	0.373953	0.100589	ambient temperature/autonomously
BnaC09g09900D	AT2G19520	LWL	0.0447896	0.375229	0.119366	ambient temperature/autonomously
BnaA02g14040D	AT1G68840	LWL	0.10185	0.504944	0.201705	ambient temperature/photoperiodic, lighting and signaling
BnaC02g18650D	AT1G68840	LWL	0.0955677	0.505729	0.18897	ambient temperature/photoperiodic, lighting and signaling
BnaA05g20100D	AT3G20810	LWL	0.0516766	0.463591	0.11147	ambient temperature/photoperiodic, lighting and signaling
BnaC05g31460D	AT3G20810	LWL	0.051682	0.465871	0.110936	ambient temperature/photoperiodic, lighting and signaling
BnaA03g04760D	AT5G14170	LWL	0.0567339	0.46407	0.122253	autonomously
BnaA10g19490D	AT5G14170	LWL	0.0516994	0.59751	0.086524	autonomously
BnaC03g06300D	AT5G14170	LWL	0.0547619	0.44607	0.122765	autonomously
BnaC09g54540D	AT5G14170	LWL	0.0502657	0.595907	0.084351	autonomously
BnaA06g23100D	AT5G63960	LWL	0.0411049	0.387242	0.106148	autonomously
BnaC03g50300D	AT5G63960	LWL	0.0500809	0.381853	0.131152	autonomously
BnaA07g00410D	AT2G20570	LWL	0.0892482	0.392788	0.227217	autonomously
BnaC07g00300D	AT2G20570	LWL	0.0818979	0.401043	0.204212	autonomously
BnaA02g22550D	AT5G44190	LWL	0.0979903	0.525569	0.186446	autonomously
BnaA06g36250D	AT5G44190	LWL	0.0957552	0.447923	0.213776	autonomously
BnaC02g30900D	AT5G44190	LWL	0.115457	0.513349	0.224909	autonomously
BnaC07g17710D	AT5G44190	LWL	0.0991733	0.447937	0.2214	autonomously
BnaA04g12350D	AT2G21660	LWL	0.0830838	0.745817	0.1114	autonomously
BnaAnng35580D	AT2G21660	LWL	0.0522927	0.722462	0.072381	autonomously
BnaC06g20120D	AT2G21660	LWL	0.621629	2.30491	0.269698	autonomously
BnaC08g49360D	AT2G21660	LWL	0.0498173	0.746663	0.066719	autonomously
BnaUnng05060D	AT2G21660	LWL	0.096042	0.83556	0.114943	autonomously
BnaA09g06920D	AT5G64610	LWL	0.0352304	0.459496	0.076671	autonomously
BnaC09g06420D	AT5G64610	LWL	0.0347255	0.452677	0.076711	autonomously
BnaUnng03590D	AT5G64610	LWL	0.435206	1.10552	0.393667	autonomously
BnaA10g22400D	AT5G09740	LWL	0.0359227	0.454776	0.078989	autonomously
BnaAnng29480D	AT5G09740	LWL	0.168471	1.18906	0.141684	autonomously
BnaC09g46960D	AT5G09740	LWL	0.0378652	0.426532	0.088774	autonomously
BnaA03g39940D	AT5G61060	LWL	0.0785312	0.338808	0.231786	autonomously
BnaA09g05590D	AT5G61060	LWL	0.105318	0.343949	0.306202	autonomously
BnaAnng06710D	AT5G61060	LWL	0.314275	0.674936	0.465636	autonomously
BnaC02g41970D	AT5G61060	LWL	0.430164	1.02616	0.419197	autonomously
BnaC07g30990D	AT5G61060	LWL	0.0773652	0.375614	0.20597	autonomously
BnaC09g05150D	AT5G61060	LWL	0.109348	0.354015	0.308879	autonomously
BnaA06g22530D	AT5G63110	LWL	0.0460756	0.619064	0.074427	autonomously
BnaA09g06460D	AT5G63110	LWL	0.0408162	0.549338	0.0743	autonomously
BnaC03g51150D	AT5G63110	LWL	0.0451196	0.580555	0.077718	autonomously
BnaCnng15690D	AT5G63110	LWL	0.0398357	0.497721	0.080036	autonomously
BnaA06g18770D	AT3G44680	LWL	0.0245424	0.537831	0.045632	autonomously
BnaC03g54980D	AT3G44680	LWL	0.024984	0.514037	0.048603	autonomously
BnaA04g27780D	AT3G54560	LWL	0.01563	0.45677	0.03422	autonomously
BnaA07g16430D	AT3G54560	LWL	0.0156613	0.46989	0.03334	autonomously
BnaA09g34410D	AT3G54560	LWL	0.017623	0.54324	0.032453	autonomously
BnaC04g26190D	AT3G54560	LWL	0.021729	0.49876	0.043567	autonomously
BnaC06g15290D	AT3G54560	LWL	0.03628	0.64369	0.056367	autonomously
BnaC08g25320D	AT3G54560	LWL	0.040343	0.8864	0.045632	autonomously
BnaA03g18140D	AT2G38810	LWL	0.0397565	0.621507	0.063967	autonomously
BnaC03g21660D	AT2G38810	LWL	0.0395793	0.620897	0.063745	autonomously
BnaA05g35660D	AT1G52740	LWL	0.0178357	0.379621	0.046983	autonomously
BnaA06g01520D	AT1G52740	LWL	0.0274462	0.329962	0.083179	autonomously
BnaC01g35960D	AT1G52740	LWL	0.112033	1.27141	0.088117	autonomously
BnaC01g35970D	AT1G52740	LWL	0.0517321	1.11965	0.046204	autonomously
BnaC03g69110D	AT1G52740	LWL	0.0232381	0.495633	0.046885	autonomously
BnaC06g05580D	AT1G52740	LWL	0.0241781	0.331413	0.072954	autonomously
BnaC06g41850D	AT1G52740	LWL	0.0207996	0.36241	0.057392	autonomously
BnaC09g24400D	AT1G52740	LWL	0.199773	0.492121	0.405942	autonomously
BnaA02g33010D	AT5G23150	LWL	0.164517	0.422705	0.389202	autonomously
BnaA03g39560D	AT5G23150	LWL	0.160005	0.366299	0.436816	autonomously
BnaC02g41760D	AT5G23150	LWL	0.125323	0.297162	0.421732	autonomously
BnaC07g49730D	AT5G23150	LWL	0.110225	0.272679	0.404231	autonomously
BnaA09g14270D	AT1G60220	LWL	0.155047	0.538583	0.28788	autonomously
BnaAnng03290D	AT1G60220	LWL	0.162654	0.44599	0.364703	autonomously
BnaC09g14800D	AT1G60220	LWL	0.152793	0.510156	0.299503	autonomously
BnaC09g14810D	AT1G60220	LWL	0.168578	0.530982	0.317483	autonomously
BnaA06g06380D	AT1G10570	LWL	0.171524	0.489743	0.350232	autonomously
BnaCnng28100D	AT1G10570	LWL	0.149369	0.447538	0.333758	autonomously
BnaAnng05660D	AT5G45600	LWL	0.0404553	0.531837	0.076067	autonomously
BnaC07g18570D	AT5G45600	LWL	0.0362941	0.50793	0.071455	autonomously
BnaA05g33850D	AT3G01460	LWL	0.099485	0.296925	0.335051	autonomously
BnaC05g48830D	AT3G01460	LWL	0.098819	0.296047	0.333795	autonomously
BnaCnng05600D	AT3G01460	LWL	0.088721	0.304455	0.291409	autonomously
BnaA03g27110D	AT4G00450	LWL	0.0973884	0.342082	0.284693	autonomously
BnaA09g51930D	AT4G00450	LWL	0.0901413	0.354483	0.25429	autonomously
BnaC03g32110D	AT4G00450	LWL	0.0826389	0.317236	0.260497	autonomously
BnaCnng02320D	AT4G00450	LWL	0.138679	0.448601	0.309137	autonomously
BnaA06g00390D	AT1G55325	LWL	0.0565411	0.257135	0.219889	autonomously
BnaA05g13810D	AT1G55325	LWL	0.0526373	0.304742	0.172727	autonomously
BnaC06g10880D	AT1G55325	LWL	0.0555225	0.305109	0.181976	autonomously
BnaC06g07220D	AT1G55325	LWL	0.0593192	0.257931	0.229981	autonomously
BnaA09g20140D	AT4G04920	LWL	0.257275	0.838168	0.306949	autonomously
BnaCnng69220D	AT4G04920	LWL	0.143695	0.583484	0.246271	autonomously
BnaCnng73230D	AT4G04920	LWL	0.0934905	0.29386	0.318146	autonomously
BnaA04g12820D	AT2G22370	LWL	0.0224998	0.603911	0.037256	autonomously
BnaC04g34750D	AT2G22370	LWL	0.0235698	0.573644	0.041087	autonomously
BnaC04g34770D	AT2G22370	LWL	0.0235698	0.573644	0.041087	autonomously
BnaAnng21610D	AT1G04870	LWL	0.0615747	0.619047	0.099467	autonomously
BnaAnng36410D	AT1G04870	LWL	0.057851	0.525985	0.109986	autonomously
BnaCnng71640D	AT1G04870	LWL	0.064127	0.567998	0.1129	autonomously
BnaA06g21490D	AT5G62040	LWL	0.0490054	0.329785	0.148598	autonomously
BnaC03g52010D	AT5G62040	LWL	0.0516109	0.329884	0.156452	autonomously
BnaA03g38370D	AT2G13540	LWL	0.0450046	0.388449	0.115857	autonomously
BnaC09g08560D	AT2G13540	LWL	0.0791317	0.344558	0.229661	autonomously
BnaC09g08570D	AT2G13540	LWL	0.0791317	0.344558	0.229661	autonomously
BnaA01g02900D	AT3G57230	LWL	0.0689593	0.36888	0.186942	autonomously
BnaA03g51000D	AT3G57230	LWL	0.0669876	0.457539	0.146409	autonomously
BnaC01g04170D	AT3G57230	LWL	0.0727268	0.411929	0.176552	autonomously
BnaC07g44870D	AT3G57230	LWL	0.065189	0.429888	0.151642	autonomously
BnaA03g56870D	AT2G45650	LWL	0.0757405	0.32124	0.235775	autonomously
BnaA05g05000D	AT2G45650	LWL	0.0852641	0.352818	0.241666	autonomously
BnaC04g04380D	AT2G45650	LWL	0.0874398	0.341489	0.256055	autonomously
BnaC04g04390D	AT2G45650	LWL	0.0612009	0.341164	0.179389	autonomously
BnaCnng36870D	AT2G45650	LWL	0.141844	0.436395	0.325036	autonomously
BnaA06g12580D	AT1G18450	LWL	0.0328273	0.313826	0.104604	autonomously
BnaA08g22640D	AT1G18450	LWL	0.0297806	0.337945	0.088122	autonomously
BnaC05g14140D	AT1G18450	LWL	0.030344	0.326831	0.092842	autonomously
BnaC08g17980D	AT1G18450	LWL	0.0266158	0.337136	0.078946	autonomously
BnaA06g02340D	AT1G51450	LWL	0.134014	0.914943	0.146472	autonomously
BnaC06g04580D	AT1G51450	LWL	0.135325	0.830815	0.162882	autonomously
BnaA03g36960D	AT3G23060	LWL	0.427126	0.77526	0.550945	autonomously
BnaC03g43180D	AT3G23060	LWL	0.442078	0.782186	0.565183	autonomously
BnaA03g21230D	AT2G46020	LWL	0.0553911	0.302088	0.183361	autonomously
BnaA04g26610D	AT2G46020	LWL	0.0567213	0.324987	0.174534	autonomously
BnaC03g25530D	AT2G46020	LWL	0.0972761	0.312256	0.311527	autonomously
BnaC03g25540D	AT2G46020	LWL	0.0437284	0.328991	0.132916	autonomously
BnaC04g50670D	AT2G46020	LWL	0.0584103	0.339606	0.171995	autonomously
BnaA01g12900D	AT4G23100	LWL	0.0457715	0.443345	0.103241	autonomously
BnaA03g45730D	AT4G23100	LWL	0.0457153	0.367469	0.124406	autonomously
BnaA03g58670D	AT4G23100	LWL	0.219541	0.94049	0.233433	autonomously
BnaC01g41470D	AT4G23100	LWL	0.0443195	0.452247	0.097998	autonomously
BnaC03g65140D	AT4G23100	LWL	0.0649596	0.440491	0.147471	autonomously
BnaC07g37900D	AT4G23100	LWL	0.218515	0.909953	0.240139	autonomously
BnaC07g37950D	AT4G23100	LWL	0.0477658	0.391886	0.121887	autonomously
BnaA06g36240D	AT5G44200	LWL	0.0616949	0.635288	0.097113	autonomously
BnaC07g17720D	AT5G44200	LWL	0.0638588	0.630621	0.101263	autonomously
BnaA10g00800D	AT1G01040	LWL	0.0440467	0.512728	0.085906	autonomously
BnaC05g00860D	AT1G01040	LWL	0.0473151	0.520705	0.090867	autonomously
BnaA06g19710D	AT3G43920	LWL	0.104777	0.385912	0.271504	autonomously
BnaC03g54010D	AT3G43920	LWL	0.116738	0.399571	0.292158	autonomously
BnaA10g15080D	AT5G20320	LWL	0.0925071	0.270986	0.341372	autonomously
BnaC09g37430D	AT5G20320	LWL	0.0911624	0.273025	0.333898	autonomously
BnaA03g24270D	AT4G10180	LWL	0.0607125	0.642345	0.094517	autonomously
BnaC03g28850D	AT4G10180	LWL	0.0575443	0.602144	0.095565	autonomously
BnaA10g27050D	AT1G79730	LWL	0.09862	0.398319	0.247591	autonomously
BnaCnng03440D	AT1G79730	LWL	0.0947091	0.412883	0.229385	autonomously
BnaA03g38200D	AT2G06210	LWL	0.0449183	0.351489	0.127794	autonomously
BnaC03g45020D	AT2G06210	LWL	0.0436432	0.322929	0.135148	autonomously
BnaA02g01030D	AT5G11530	LWL	0.179635	0.540219	0.332523	autonomously
BnaA03g03410D	AT5G11530	LWL	0.196892	0.488469	0.403079	autonomously
BnaA06g27890D	AT5G11530	LWL	0.390658	0.979045	0.399019	autonomously
BnaC02g03860D	AT5G11530	LWL	0.17726	0.543498	0.326146	autonomously
BnaC03g04840D	AT5G11530	LWL	0.188608	0.512944	0.367698	autonomously
BnaC07g29060D	AT5G11530	LWL	0.394906	0.961923	0.410538	autonomously
BnaC09g45030D	AT5G11530	LWL	0.679113	1.01009	0.672326	autonomously
BnaA02g11340D	AT5G51230	LWL	0.074127	0.341419	0.217115	autonomously
BnaA03g13220D	AT5G51230	LWL	0.364845	0.631591	0.57766	autonomously
BnaA10g08130D	AT5G51230	LWL	0.0452372	0.331086	0.136633	autonomously
BnaA10g08150D	AT5G51230	LWL	0.281632	0.724617	0.388664	autonomously
BnaC02g15870D	AT5G51230	LWL	0.0702897	0.367883	0.191065	autonomously
BnaC09g27450D	AT5G51230	LWL	0.0468121	0.31262	0.149741	autonomously
BnaA03g42200D	AT4G15880	LWL	0.144702	0.620726	0.233117	autonomously
BnaA08g05910D	AT4G15880	LWL	0.145256	0.590354	0.24605	autonomously
BnaAnng18500D	AT4G15880	LWL	0.365056	1.10553	0.33021	autonomously
BnaC07g33290D	AT4G15880	LWL	0.0734051	0.407941	0.17994	autonomously
BnaC08g10470D	AT4G15880	LWL	0.147173	0.615137	0.239253	autonomously
BnaC08g40170D	AT4G15880	LWL	0.155138	0.549238	0.282461	autonomously
BnaA06g04690D	AT1G08260	LWL	0.0565465	0.279116	0.202591	autonomously
BnaC05g05920D	AT1G08260	LWL	0.0594374	0.281773	0.21094	autonomously
BnaA01g25550D	AT3G20740	LWL	0.0323926	0.38964	0.083134	autonomously
BnaA05g20150D	AT3G20740	LWL	0.106278	0.41535	0.255875	autonomously
BnaA05g20180D	AT3G20740	LWL	0.289732	0.544814	0.531799	autonomously
BnaA05g20190D	AT3G20740	LWL	0.10818	0.4236	0.255382	autonomously
BnaAnng26700D	AT3G20740	LWL	0.20084	0.348599	0.576135	autonomously
BnaC01g32500D	AT3G20740	LWL	0.0339071	0.414664	0.081769	autonomously
BnaC05g31520D	AT3G20740	LWL	0.143756	0.507356	0.283344	autonomously
BnaCnng29960D	AT3G20740	LWL	0.111318	0.444325	0.250532	autonomously
BnaA03g31180D	AT3G10390	LWL	0.0775141	0.78914	0.098226	autonomously
BnaC03g36510D	AT3G10390	LWL	0.0753742	0.709267	0.10627	autonomously
BnaA03g28670D	AT3G04610	LWL	0.0589581	0.342657	0.172062	autonomously
BnaC03g33790D	AT3G04610	LWL	0.0591603	0.354255	0.166999	autonomously
BnaCnng44620D	AT3G04610	LWL	0.0629293	0.369124	0.170483	autonomously
BnaA01g14770D	AT4G25530	LWL	0.396639	0.591605	0.670445	autonomously
BnaC01g17410D	AT4G25530	LWL	0.398954	0.586722	0.679971	autonomously
BnaA04g25980D	AT2G44950	LWL	0.0675747	0.358455	0.188516	autonomously
BnaA05g04460D	AT2G44950	LWL	0.0650969	0.347552	0.187301	autonomously
BnaC04g03880D	AT2G44950	LWL	0.0644333	0.373427	0.172546	autonomously
BnaC04g50050D	AT2G44950	LWL	0.0665337	0.339056	0.196232	autonomously
BnaA08g00600D	AT1G55250	LWL	0.057566	0.371889	0.154793	autonomously
BnaC03g70390D	AT1G55250	LWL	0.0579545	0.364105	0.15917	autonomously
BnaA04g00160D	AT3G63070	LWL	0.113702	0.366134	0.310546	autonomously
BnaA07g19540D	AT3G63070	LWL	0.121912	0.298463	0.408468	autonomously
BnaC04g20970D	AT3G63070	LWL	0.117095	0.358722	0.326423	autonomously
BnaC06g18780D	AT3G63070	LWL	0.124841	0.303489	0.411352	autonomously
BnaA04g02460D	AT3G57300	LWL	0.070911	0.340622	0.208181	autonomously
BnaA09g36650D	AT3G57300	LWL	0.0693511	0.327048	0.212052	autonomously
BnaC04g24300D	AT3G57300	LWL	0.118086	0.403601	0.292582	autonomously
BnaC08g28240D	AT3G57300	LWL	0.0694169	0.333592	0.208089	autonomously
BnaA04g20420D	AT2G34880	LWL	0.212652	0.668395	0.318153	autonomously
BnaA04g20920D	AT2G34880	LWL	0.217775	0.74635	0.291787	autonomously
BnaC04g44910D	AT2G34880	LWL	0.190371	0.690377	0.27575	autonomously
BnaA06g18290D	AT3G45880	LWL	0.0846632	0.674744	0.125475	autonomously
BnaC03g55680D	AT3G45880	LWL	0.0754371	0.607978	0.124079	autonomously
BnaA02g20680D	AT4G02560	LWL	0.0859444	0.323676	0.265526	autonomously
BnaC02g27000D	AT4G02560	LWL	0.0851	0.318159	0.267476	autonomously
BnaA03g26720D	AT4G00830	LWL	0.0784098	0.300807	0.260665	autonomously
BnaA09g52030D	AT4G00830	LWL	0.064413	0.397306	0.162124	autonomously
BnaC03g31630D	AT4G00830	LWL	0.0854198	0.356605	0.239536	autonomously
BnaCnng01640D	AT4G00830	LWL	0.0743289	0.438515	0.169501	autonomously
BnaA01g14040D	AT4G24680	LWL	0.125152	0.271366	0.461192	autonomously
BnaC01g16540D	AT4G24680	LWL	0.128515	0.2828	0.454438	autonomously
BnaC07g39060D	AT4G24680	LWL	0.124314	0.295407	0.420823	autonomously
BnaA02g29490D	AT3G28910	LWL	0.0402195	0.252345	0.159383	autonomously
BnaA06g31220D	AT3G28910	LWL	0.0435206	0.33121	0.131399	autonomously
BnaA06g31230D	AT3G28910	LWL	0.0449092	0.33121	0.135591	autonomously
BnaC02g37590D	AT3G28910	LWL	0.0405131	0.283127	0.143092	autonomously
BnaC07g25380D	AT3G28910	LWL	0.0463012	0.323325	0.143203	autonomously
BnaC09g01940D	AT3G28910	LWL	0.065522	0.447519	0.146412	autonomously
BnaA05g26370D	AT3G12810	LWL	0.0692449	0.366846	0.188757	autonomously
BnaCnng23620D	AT3G12810	LWL	0.0684467	0.366131	0.186946	autonomously
BnaA02g30530D	AT5G49020	LWL	0.0565277	0.361188	0.156505	autonomously
BnaA06g29740D	AT5G49020	LWL	0.0470972	0.399412	0.117916	autonomously
BnaC02g38900D	AT5G49020	LWL	0.0536437	0.409177	0.131102	autonomously
BnaC07g27000D	AT5G49020	LWL	0.0547818	0.330124	0.165943	autonomously
BnaA01g10280D	AT1G80070	LWL	0.0162958	0.446114	0.036528	autonomously
BnaA05g06280D	AT1G80070	LWL	0.0465738	0.882001	0.052804	autonomously
BnaA05g16620D	AT1G80070	LWL	0.142495	1.10882	0.12851	autonomously
BnaC01g41280D	AT1G80070	LWL	0.0148874	0.454743	0.032738	autonomously
BnaC04g06510D	AT1G80070	LWL	0.181796	1.17758	0.154381	autonomously
BnaC04g06520D	AT1G80070	LWL	0.0554662	0.821739	0.067498	autonomously
BnaCnng15380D	AT1G80070	LWL	0.0596068	0.807032	0.073859	autonomously
BnaA04g16720D	AT2G28830	LWL	0.149644	0.691707	0.21634	autonomously
BnaA07g30090D	AT2G28830	LWL	0.659103	1.54299	0.427161	autonomously
BnaC04g40080D	AT2G28830	LWL	0.151231	0.641641	0.235695	autonomously
BnaC06g33540D	AT2G28830	LWL	0.747172	1.82019	0.410491	autonomously
BnaA06g18030D	AT3G46510	LWL	0.0519386	0.571872	0.090822	autonomously
BnaC01g24570D	AT3G46510	LWL	0.0402463	0.560747	0.071772	autonomously
BnaC01g24580D	AT3G46510	LWL	0.0532196	0.548867	0.096962	autonomously
BnaC03g55950D	AT3G46510	LWL	0.0468242	0.562353	0.083264	autonomously
BnaA08g06940D	AT1G32230	LWL	0.146445	0.541763	0.270312	autonomously
BnaC05g24350D	AT1G32230	LWL	0.0780483	0.47118	0.165644	autonomously
BnaC05g28860D	AT1G32230	LWL	0.109176	0.474298	0.230184	autonomously
BnaCnng35940D	AT1G32230	LWL	0.103718	0.494918	0.209566	autonomously
BnaCnng53220D	AT1G32230	LWL	0.0843813	0.49993	0.168786	autonomously
BnaC01g42510D	AT1G54440	LWL	0.170076	0.446619	0.380808	autonomously
BnaCnng11710D	AT1G54440	LWL	0.186621	0.475251	0.39268	autonomously
BnaA05g12760D	AT5G35910	LWL	0.115343	0.449465	0.256623	autonomously
BnaC06g11900D	AT5G35910	LWL	0.111346	0.432346	0.257539	autonomously
BnaA07g17090D	AT1G76710	LWL	0.136242	0.650895	0.209315	autonomously
BnaA07g33020D	AT1G76710	LWL	0.0712583	0.518237	0.137501	autonomously
BnaC06g37540D	AT1G76710	LWL	0.0739606	0.47717	0.154999	autonomously
BnaA10g11890D	AT5G37055	LWL	0.0405249	0.506881	0.079949	autonomously
BnaAnng16410D	AT5G37055	LWL	0.15706	0.644637	0.243641	autonomously
BnaAnng35630D	AT5G37055	LWL	0.0426735	0.540209	0.078994	autonomously
BnaCnng31940D	AT5G37055	LWL	0.0378376	0.552951	0.068428	autonomously
BnaA08g16730D	AT4G39100	LWL	0.0566963	0.567907	0.099833	autonomously
BnaC03g60350D	AT4G39100	LWL	0.0576359	0.48724	0.118291	autonomously
BnaA02g06350D	AT5G60410	LWL	0.0788715	0.433555	0.181918	autonomously
BnaA06g38830D	AT5G60410	LWL	0.285759	0.955187	0.299166	autonomously
BnaA06g38840D	AT5G60410	LWL	0.152102	0.607675	0.250302	autonomously
BnaA10g13230D	AT5G60410	LWL	0.0779697	0.296576	0.262899	autonomously
BnaC03g55290D	AT5G60410	LWL	0.135207	0.627758	0.21538	autonomously
BnaCnng38760D	AT5G60410	LWL	0.0785221	0.280831	0.279607	autonomously
BnaA03g51290D	AT4G31120	LWL	0.0409504	0.284338	0.14402	autonomously
BnaA08g12690D	AT4G31120	LWL	0.049339	0.31084	0.158728	autonomously
BnaC03g77370D	AT4G31120	LWL	0.0529397	0.316745	0.167137	autonomously
BnaC07g43150D	AT4G31120	LWL	0.0402394	0.319931	0.125775	autonomously
BnaA03g24480D	AT4G10710	LWL	0.0665178	0.576855	0.115311	autonomously
BnaA09g22410D	AT4G10710	LWL	0.160418	0.56201	0.285437	autonomously
BnaC03g29110D	AT4G10710	LWL	0.0696813	0.528517	0.131843	autonomously
BnaCnng25210D	AT4G10710	LWL	0.202835	0.654733	0.309798	autonomously
BnaA05g08530D	AT2G35510	LWL	0.178057	0.480132	0.370851	autonomously
BnaC01g17330D	AT2G35510	LWL	0.225484	0.7042	0.320199	autonomously
BnaC02g34740D	AT2G35510	LWL	0.202306	0.746505	0.271005	autonomously
BnaC03g76460D	AT2G35510	LWL	0.289871	0.714047	0.405956	autonomously
BnaC04g09610D	AT2G35510	LWL	0.192224	0.505413	0.380331	autonomously
BnaC04g44420D	AT2G35510	LWL	0.161959	0.476895	0.339612	autonomously
BnaA02g29370D	AT3G28730	LWL	0.068679	0.484596	0.141724	autonomously
BnaA06g31340D	AT3G28730	LWL	0.295612	0.761207	0.388346	autonomously
BnaC02g37430D	AT3G28730	LWL	0.0672582	0.478528	0.140552	autonomously
BnaC07g25280D	AT3G28730	LWL	0.262833	0.685376	0.383487	autonomously
BnaA04g13850D	AT2G23740	LWL	0.127204	0.542415	0.234513	autonomously
BnaA09g41880D	AT2G23740	LWL	0.164254	0.473706	0.346743	autonomously
BnaC04g56280D	AT2G23740	LWL	0.128038	0.588588	0.217534	autonomously
BnaA06g09230D	AT1G14400	LWL	0.0112183	0.299827	0.037416	autonomously
BnaA07g28330D	AT1G14400	LWL	0.0484943	1.51183	0.032076	autonomously
BnaA08g24010D	AT1G14400	LWL	0.00565301	0.297919	0.018975	autonomously
BnaA08g24020D	AT1G14400	LWL	0.0753083	0.384776	0.19572	autonomously
BnaA09g57120D	AT1G14400	LWL	0.0100567	0.293161	0.034304	autonomously
BnaC05g10640D	AT1G14400	LWL	0.0169637	0.271853	0.0624	autonomously
BnaC05g49100D	AT1G14400	LWL	0.224877	0.511919	0.439282	autonomously
BnaC06g30850D	AT1G14400	LWL	0.0484943	1.62474	0.029847	autonomously
BnaC08g16110D	AT1G14400	LWL	0.0757401	0.382647	0.197937	autonomously
BnaC08g39660D	AT1G14400	LWL	0.0130634	0.295509	0.044206	autonomously
BnaCnng51240D	AT1G14400	LWL	0.00565301	0.371631	0.015211	autonomously
BnaA02g26550D	AT2G02760	LWL	0.00842154	0.423881	0.019867	autonomously
BnaA06g34030D	AT2G02760	LWL	0.011357	0.487324	0.023304	autonomously
BnaA09g19140D	AT2G02760	LWL	0.00985478	0.400233	0.024622	autonomously
BnaC01g29990D	AT2G02760	LWL	0.209871	0.55595	0.377499	autonomously
BnaC02g34760D	AT2G02760	LWL	0.00556821	0.428035	0.013008	autonomously
BnaC07g21870D	AT2G02760	LWL	0.0272832	0.477397	0.057149	autonomously
BnaA03g55410D	AT5G06600	LWL	0.0228789	0.292661	0.078175	autonomously
BnaA10g24360D	AT5G06600	LWL	0.0219116	0.305488	0.071726	autonomously
BnaAnng01760D	AT5G06600	LWL	0.0230041	0.310583	0.074067	autonomously
BnaC02g01940D	AT5G06600	LWL	0.0224253	0.324395	0.069129	autonomously
BnaC03g02630D	AT5G06600	LWL	0.0329595	0.323827	0.101781	autonomously
BnaC09g48960D	AT5G06600	LWL	0.0242262	0.297214	0.081511	autonomously
BnaA03g32000D	AT3G11910	LWL	0.0532093	0.439874	0.120965	autonomously
BnaA05g27210D	AT3G11910	LWL	0.04387	0.39241	0.111796	autonomously
BnaC03g73540D	AT3G11910	LWL	0.0477486	0.420858	0.113455	autonomously
BnaC05g41310D	AT3G11910	LWL	0.0407083	0.410587	0.099146	autonomously
BnaA03g13740D	AT2G30140	LWL	0.143716	0.747154	0.192351	autonomously
BnaC03g16650D	AT2G30140	LWL	0.130933	0.677962	0.193128	autonomously
BnaA07g24970D	AT1G57820	LWL	0.123312	0.761308	0.161974	autonomously
BnaA09g41060D	AT1G57820	LWL	0.186893	0.869093	0.215043	autonomously
BnaA09g42540D	AT1G57820	LWL	0.212685	1.09766	0.193762	autonomously
BnaC06g26680D	AT1G57820	LWL	0.116404	0.763542	0.152452	autonomously
BnaC08g35000D	AT1G57820	LWL	0.222534	1.20215	0.185114	autonomously
BnaC08g49130D	AT1G57820	LWL	0.179681	0.846458	0.212274	autonomously
BnaC03g46150D	AT5G39550	LWL	0.409691	1.01174	0.404938	autonomously
BnaC06g18030D	AT5G39550	LWL	0.18297	0.792214	0.230961	autonomously
BnaA01g07150D	AT4G29830	LWL	0.0139342	0.453691	0.030713	autonomously
BnaA08g13310D	AT4G29830	LWL	0.0188692	0.462168	0.040827	autonomously
BnaC01g08630D	AT4G29830	LWL	0.0111631	0.46702	0.023902	autonomously
BnaC03g68260D	AT4G29830	LWL	0.0167528	0.415208	0.040348	autonomously
BnaA09g05610D	AT5G61150	LWL	0.0920748	0.385652	0.238751	autonomously
BnaAnng06810D	AT5G61150	LWL	0.110525	0.466438	0.236954	autonomously
BnaC02g42040D	AT5G61150	LWL	0.110614	0.498282	0.221992	autonomously
BnaC09g05170D	AT5G61150	LWL	0.0984659	0.386345	0.254865	autonomously
BnaA01g36060D	AT1G61040	LWL	0.0467017	0.550571	0.084824	autonomously
BnaC01g29000D	AT1G61040	LWL	0.0455834	0.576195	0.079111	autonomously
BnaCnng18930D	AT1G61040	LWL	0.0422578	0.423002	0.099899	autonomously
BnaA06g39070D	AT5G61850	LWL	0.0533685	0.472621	0.11292	flowering-time integrators
BnaCnng24550D	AT5G61850	LWL	0.0480491	0.481458	0.099799	flowering-time integrators
BnaCnng78420D	AT5G61850	LWL	0.177082	0.704596	0.251324	flowering-time integrators
BnaCnng78500D	AT5G61850	LWL	0.0801743	0.591573	0.135527	flowering-time integrators
BnaA03g46780D	AT4G24540	LWL	0.0731382	0.299239	0.244414	flowering-time integrators
BnaC01g16370D	AT4G24540	LWL	0.0721262	0.26966	0.267472	flowering-time integrators
BnaC07g38990D	AT4G24540	LWL	0.0756903	0.326692	0.231687	flowering-time integrators
BnaA02g35830D	AT1G69120	LWL	0.0256299	0.313902	0.081649	flowering-time integrators
BnaA07g24360D	AT1G69120	LWL	0.0288447	0.288569	0.099957	flowering-time integrators
BnaA07g27710D	AT1G69120	LWL	0.0281064	0.275038	0.102191	flowering-time integrators
BnaC02g44500D	AT1G69120	LWL	0.033744	0.338887	0.099572	flowering-time integrators
BnaC06g25500D	AT1G69120	LWL	0.0272569	0.281483	0.096833	flowering-time integrators
BnaC06g29980D	AT1G69120	LWL	0.0230824	0.320992	0.071909	flowering-time integrators
BnaA01g34730D	AT4G36920	LWL	0.0443094	0.213885	0.207165	flowering-time integrators
BnaA03g53830D	AT4G36920	LWL	0.0562864	0.349837	0.160893	flowering-time integrators
BnaC01g01710D	AT4G36920	LWL	0.0582589	0.376536	0.154723	flowering-time integrators
BnaCnng39690D	AT4G36920	LWL	0.0628321	0.362926	0.173127	flowering-time integrators
BnaCnng71740D	AT4G36920	LWL	0.0515557	0.249775	0.206409	flowering-time integrators
BnaA02g00370D	AT5G10140	LWL	0.0637385	0.321626	0.198176	flowering-time integrators
BnaA03g02820D	AT5G10140	LWL	0.0836053	0.270572	0.308995	flowering-time integrators
BnaA03g13630D	AT5G10140	LWL	0.0979452	0.366031	0.267587	flowering-time integrators
BnaA10g22080D	AT5G10140	LWL	0.0646312	0.345789	0.186909	flowering-time integrators
BnaC02g00490D	AT5G10140	LWL	0.0809323	0.354854	0.228072	flowering-time integrators
BnaC03g04170D	AT5G10140	LWL	0.0836082	0.27373	0.30544	flowering-time integrators
BnaC03g16530D	AT5G10140	LWL	0.204353	0.496341	0.411719	flowering-time integrators
BnaC09g46500D	AT5G10140	LWL	0.0633792	0.31188	0.203216	flowering-time integrators
BnaC09g46540D	AT5G10140	LWL	0.0664309	0.355699	0.186762	flowering-time integrators
BnaA02g12130D	AT1G65480	LWL	0.0934631	0.295466	0.316324	flowering-time integrators
BnaC02g45250D	AT1G65480	LWL	0.0899122	0.321924	0.279296	flowering-time integrators
BnaC04g14850D	AT1G65480	LWL	0.105296	0.761729	0.138233	flowering-time integrators
BnaA03g39820D	AT5G60910	LWL	0.0340874	0.190511	0.178927	flowering-time integrators
BnaA09g05500D	AT5G60910	LWL	0.0301586	0.185876	0.162251	flowering-time integrators
BnaAnng06660D	AT5G60910	LWL	0.0267831	0.201055	0.133212	flowering-time integrators
BnaC02g41870D	AT5G60910	LWL	0.0351348	0.233606	0.150402	flowering-time integrators
BnaC07g49790D	AT5G60910	LWL	0.0358866	0.249136	0.144044	flowering-time integrators
BnaCnng52790D	AT5G60910	LWL	0.0865259	0.499852	0.173103	flowering-time integrators
BnaA03g56880D	AT2G45660	LWL	0.0268706	0.251481	0.106849	flowering-time integrators
BnaA04g26320D	AT2G45660	LWL	0.0354111	0.228357	0.155069	flowering-time integrators
BnaA05g05010D	AT2G45660	LWL	0.0217358	0.255361	0.085118	flowering-time integrators
BnaC04g50370D	AT2G45660	LWL	0.03846	0.23307	0.165015	flowering-time integrators
BnaC04g53290D	AT2G45660	LWL	0.0207556	0.238241	0.08712	flowering-time integrators
BnaCnng36880D	AT2G45660	LWL	0.0348668	0.254993	0.136736	flowering-time integrators
BnaA04g19840D	AT2G33810	LWL	0.0790884	0.326512	0.242222	flowering-time integrators
BnaA05g09840D	AT2G33810	LWL	0.0657256	0.26519	0.247844	flowering-time integrators
BnaC03g18800D	AT2G33810	LWL	0.12373	0.286573	0.431758	flowering-time integrators
BnaC04g44230D	AT2G33810	LWL	0.0828142	0.330899	0.25027	flowering-time integrators
BnaCnng05200D	AT2G33810	LWL	0.0941873	0.330764	0.284756	flowering-time integrators
BnaA06g01110D	AT1G53160	LWL	0.0994203	0.378996	0.262326	flowering-time integrators
BnaA01g28740D	AT3G15270	LWL	0.0926165	0.270979	0.341785	flowering-time integrators
BnaA05g14670D	AT3G15270	LWL	0.154281	0.7325	0.210623	flowering-time integrators
BnaA05g24340D	AT3G15270	LWL	0.0802641	0.254681	0.315155	flowering-time integrators
BnaC01g36290D	AT3G15270	LWL	0.100702	0.260424	0.386684	flowering-time integrators
BnaC05g38350D	AT3G15270	LWL	0.074892	0.231417	0.323624	flowering-time integrators
BnaC06g10070D	AT3G15270	LWL	0.182243	0.843802	0.215978	flowering-time integrators
BnaC06g41420D	AT3G15270	LWL	0.157595	0.720559	0.218712	flowering-time integrators
BnaA04g12990D	AT2G22540	LWL	0.0525605	0.414759	0.126725	flowering-time integrators
BnaA09g42480D	AT2G22540	LWL	0.0385525	0.580441	0.066419	flowering-time integrators
BnaC04g35060D	AT2G22540	LWL	0.0444423	0.451106	0.098518	flowering-time integrators
BnaC08g34920D	AT2G22540	LWL	0.0452996	0.593732	0.076296	flowering-time integrators
BnaA10g26300D	AT5G03840	LWL	0.0757589	0.386515	0.196005	flowering-time integrators
BnaAnng00810D	AT5G03840	LWL	0.0446856	0.473141	0.094444	flowering-time integrators
BnaC02g02900D	AT5G03840	LWL	0.0446856	0.474008	0.094271	flowering-time integrators
BnaC03g01440D	AT5G03840	LWL	0.0288523	0.438412	0.06581	flowering-time integrators
BnaCnng10680D	AT5G03840	LWL	0.067919	0.383106	0.177285	flowering-time integrators
BnaA07g25310D	AT4G20370	LWL	0.110065	0.704759	0.156174	flowering-time integrators
BnaA07g33120D	AT4G20370	LWL	0.0923491	0.465576	0.198354	flowering-time integrators
BnaC02g23820D	AT4G20370	LWL	0.121711	0.428927	0.283756	flowering-time integrators
BnaA01g16970D	AT4G28190	LWL	0.0466773	0.498675	0.093602	flowering-time integrators
BnaA03g49100D	AT4G28190	LWL	0.0473621	0.463983	0.102077	flowering-time integrators
BnaC01g20720D	AT4G28190	LWL	0.049502	0.507981	0.097448	flowering-time integrators
BnaC07g50630D	AT4G28190	LWL	0.0492314	0.452958	0.108689	flowering-time integrators
BnaA09g21280D	AT4G11880	LWL	0.0999221	0.324415	0.308007	flowering-time integrators
BnaC09g23670D	AT4G11880	LWL	0.100978	0.407229	0.247965	flowering-time integrators
BnaA06g27290D	AT5G24860	LWL	0.0501448	0.30504	0.164387	hormones
BnaA06g29770D	AT5G24860	LWL	0.506326	2.45672	0.20609	hormones
BnaA09g04770D	AT5G24860	LWL	0.0280555	0.232129	0.120862	hormones
BnaC07g26970D	AT5G24860	LWL	0.335421	2.59228	0.129392	hormones
BnaC07g29700D	AT5G24860	LWL	0.0439036	0.2245	0.195562	hormones
BnaC09g04240D	AT5G24860	LWL	0.0280555	0.232129	0.120862	hormones
BnaC09g04280D	AT5G24860	LWL	0.121518	0.247918	0.490155	hormones
BnaA03g26050D	AT4G02780	LWL	0.0892008	0.344997	0.258556	hormones
BnaA09g01090D	AT4G02780	LWL	0.0788306	0.391569	0.20132	hormones
BnaC03g30630D	AT4G02780	LWL	0.109629	0.369919	0.296359	hormones
BnaC09g00230D	AT4G02780	LWL	0.0763556	0.402747	0.189587	hormones
BnaA07g34940D	AT1G79460	LWL	0.0813447	0.464513	0.175118	hormones
BnaC06g39870D	AT1G79460	LWL	0.0859327	0.485827	0.176879	hormones
BnaA01g35230D	AT4G25420	LWL	0.0809297	0.405426	0.199617	hormones
BnaA03g47400D	AT4G25420	LWL	0.0662059	0.32702	0.202452	hormones
BnaC01g17380D	AT4G25420	LWL	0.0803161	0.391554	0.205122	hormones
BnaC07g39650D	AT4G25420	LWL	0.0819008	0.327753	0.249886	hormones
BnaA02g11210D	AT5G51810	LWL	0.0461523	0.542987	0.084997	hormones
BnaA10g07740D	AT5G51810	LWL	0.0561363	0.411087	0.136556	hormones
BnaC02g15510D	AT5G51810	LWL	0.0473821	0.555968	0.085224	hormones
BnaC09g28120D	AT5G51810	LWL	0.0561358	0.411458	0.136431	hormones
BnaC09g28130D	AT5G51810	LWL	0.0561358	0.418368	0.134178	hormones
BnaCnng76580D	AT5G51810	LWL	0.0600308	0.484625	0.123871	hormones
BnaA03g55500D	AT5G07200	LWL	0.0700737	0.325541	0.215253	hormones
BnaA06g21640D	AT5G07200	LWL	0.174176	0.83322	0.20904	hormones
BnaA10g23640D	AT5G07200	LWL	0.0653309	0.302789	0.215764	hormones
BnaAnng01990D	AT5G07200	LWL	0.0687552	0.294973	0.23309	hormones
BnaC02g01710D	AT5G07200	LWL	0.0672691	0.309424	0.217401	hormones
BnaC03g02920D	AT5G07200	LWL	0.0651774	0.315629	0.2065	hormones
BnaC03g75160D	AT5G07200	LWL	0.238442	0.948465	0.251397	hormones
BnaC09g48370D	AT5G07200	LWL	0.0683752	0.310807	0.219993	hormones
BnaA02g18900D	AT1G78440	LWL	0.0780045	0.418187	0.18653	hormones
BnaA07g39200D	AT1G78440	LWL	0.0901015	0.479277	0.187995	hormones
BnaA07g39210D	AT1G78440	LWL	0.13787	0.481755	0.286184	hormones
BnaC03g21150D	AT1G78440	LWL	0.138419	0.53507	0.258694	hormones
BnaC03g21160D	AT1G78440	LWL	0.255829	0.595571	0.429553	hormones
BnaC06g38910D	AT1G78440	LWL	0.112892	0.475981	0.237179	hormones
BnaCnng35770D	AT1G78440	LWL	0.0840623	0.434168	0.193617	hormones
BnaA07g07480D	AT1G30040	LWL	0.065718	0.383456	0.171383	hormones
BnaA08g17610D	AT1G30040	LWL	0.0556151	0.415847	0.133739	hormones
BnaA09g26500D	AT1G30040	LWL	0.0672746	0.38273	0.175775	hormones
BnaC03g59610D	AT1G30040	LWL	0.053982	0.424045	0.127303	hormones
BnaC05g23000D	AT1G30040	LWL	0.0701494	0.362765	0.193374	hormones
BnaC07g09260D	AT1G30040	LWL	0.0614923	0.409983	0.149988	hormones
BnaA03g15880D	AT2G34555	LWL	0.12629	0.487464	0.259075	hormones
BnaA04g20250D	AT2G34555	LWL	0.145798	0.434934	0.335218	hormones
BnaA05g09290D	AT2G34555	LWL	0.142954	0.46074	0.310271	hormones
BnaC03g19010D	AT2G34555	LWL	0.126598	0.464896	0.272314	hormones
BnaC04g10690D	AT2G34555	LWL	0.106184	0.376213	0.282245	hormones
BnaA05g17600D	AT1G47990	LWL	0.0658649	0.432436	0.152311	hormones
BnaAnng21090D	AT1G47990	LWL	0.0673285	0.440145	0.152969	hormones
BnaA08g27130D	AT1G02400	LWL	0.0730707	0.460472	0.158687	hormones
BnaA10g01100D	AT1G02400	LWL	0.051422	0.448603	0.114627	hormones
BnaC04g02480D	AT1G02400	LWL	0.0674688	0.456067	0.147936	hormones
BnaC05g01200D	AT1G02400	LWL	0.0577877	0.489182	0.118131	hormones
BnaC05g27020D	AT1G50960	LWL	0.0998822	0.413216	0.241719	hormones
BnaA01g11120D	AT4G21200	LWL	0.0632564	0.428529	0.147613	hormones
BnaA08g09770D	AT4G21200	LWL	0.0456071	0.34015	0.134079	hormones
BnaC01g12610D	AT4G21200	LWL	0.0662634	0.413296	0.160329	hormones
BnaC03g64300D	AT4G21200	LWL	0.046852	0.359011	0.130503	hormones
BnaC07g36630D	AT4G21200	LWL	0.0442645	0.306015	0.144648	hormones
BnaA06g10250D	AT1G15550	LWL	0.0580198	0.371958	0.155985	hormones
BnaA09g57140D	AT1G15550	LWL	0.0685899	0.378223	0.181348	hormones
BnaC05g11920D	AT1G15550	LWL	0.057438	0.363531	0.158	hormones
BnaC08g38810D	AT1G15550	LWL	0.0685994	0.358644	0.191274	hormones
BnaA02g19810D	AT1G80340	LWL	0.0624111	0.459766	0.135745	hormones
BnaA07g35710D	AT1G80340	LWL	0.0803615	0.356669	0.225311	hormones
BnaC02g23180D	AT1G80340	LWL	0.0586943	0.494923	0.118593	hormones
BnaC06g40640D	AT1G80340	LWL	0.0449292	0.472152	0.095158	hormones
BnaA02g12260D	AT1G14920	LWL	0.272655	1.07176	0.254398	hormones
BnaA05g32040D	AT3G05120	LWL	0.0918082	0.909783	0.100912	hormones
BnaC05g46680D	AT3G05120	LWL	0.0929443	1.007	0.092298	hormones
BnaA04g00210D	AT3G63010	LWL	0.217765	1.71539	0.126948	hormones
BnaA07g19530D	AT3G63010	LWL	0.22627	1.51314	0.149537	hormones
BnaA09g55590D	AT3G63010	LWL	0.220454	1.6034	0.137492	hormones
BnaC04g21040D	AT3G63010	LWL	0.238526	2.09189	0.114024	hormones
BnaCnng55170D	AT3G63010	LWL	0.220594	1.62548	0.13571	hormones
BnaCnng69280D	AT3G63010	LWL	0.23235	1.5793	0.147122	hormones
BnaA09g20650D	AT5G27320	LWL	0.0381368	0.611416	0.062374	hormones
BnaC07g27790D	AT5G27320	LWL	0.0407361	0.608493	0.066945	hormones
BnaA06g34810D	AT2G01570	LWL	0.0892032	0.687957	0.129664	hormones
BnaA09g18700D	AT2G01570	LWL	0.103867	0.871985	0.119116	hormones
BnaC04g17250D	AT2G01570	LWL	0.262879	1.07666	0.244161	hormones
BnaC07g20900D	AT2G01570	LWL	0.0706886	0.667903	0.105837	hormones
BnaC09g52270D	AT2G01570	LWL	0.0967959	0.825551	0.11725	hormones
BnaC09g53060D	AT2G01570	LWL	0.281231	0.97997	0.286979	hormones
BnaCnng28010D	AT1G66350	LWL	0.0839981	0.715481	0.117401	hormones
BnaCnng68300D	AT1G66350	LWL	0.0831849	0.729176	0.114081	hormones
BnaA05g32640D	AT3G03450	LWL	0.152232	0.896601	0.169788	hormones
BnaC05g47760D	AT3G03450	LWL	0.152724	0.876799	0.174183	hormones
BnaA10g17240D	AT5G17490	LWL	0.0814032	0.511704	0.159083	hormones
BnaC09g40420D	AT5G17490	LWL	0.0831016	0.501098	0.165839	hormones
BnaA01g03890D	AT4G32980	LWL	0.104712	0.350891	0.298416	hormones
BnaA01g03950D	AT4G32980	LWL	0.0968271	0.439128	0.220499	hormones
BnaA03g52290D	AT4G32980	LWL	0.109111	0.339856	0.321051	hormones
BnaC01g05260D	AT4G32980	LWL	0.10436	0.340697	0.306314	hormones
BnaC01g05280D	AT4G32980	LWL	0.409112	0.916435	0.446417	hormones
BnaC01g05470D	AT4G32980	LWL	0.152413	0.379757	0.401344	hormones
BnaC07g44050D	AT4G32980	LWL	0.10437	0.378276	0.275909	hormones
BnaA06g23320D	AT5G64170	LWL	0.113743	0.362778	0.313532	photoperiodic, lighting and signaling
BnaC02g48860D	AT5G64170	LWL	0.153661	0.434499	0.35365	photoperiodic, lighting and signaling
BnaC03g50000D	AT5G64170	LWL	0.112945	0.344555	0.327799	photoperiodic, lighting and signaling
BnaC09g06250D	AT5G64170	LWL	0.157334	0.442956	0.355191	photoperiodic, lighting and signaling
BnaA04g04060D	AT3G54500	LWL	0.595352	1.29084	0.461213	photoperiodic, lighting and signaling
BnaA07g16420D	AT3G54500	LWL	0.129458	0.378281	0.342228	photoperiodic, lighting and signaling
BnaC04g26220D	AT3G54500	LWL	0.488153	1.05694	0.461853	photoperiodic, lighting and signaling
BnaC04g26230D	AT3G54500	LWL	0.386264	0.772638	0.499929	photoperiodic, lighting and signaling
BnaC06g15270D	AT3G54500	LWL	0.124692	0.35958	0.346771	photoperiodic, lighting and signaling
BnaC08g25270D	AT3G54500	LWL	0.116615	0.244507	0.476938	photoperiodic, lighting and signaling
BnaA04g13050D	AT2G22630	LWL	0.0845157	0.394487	0.214242	photoperiodic, lighting and signaling
BnaC04g35150D	AT2G22630	LWL	0.0947712	0.403637	0.234793	photoperiodic, lighting and signaling
BnaA04g02430D	AT3G57390	LWL	0.131611	0.480885	0.273684	photoperiodic, lighting and signaling
BnaA06g01120D	AT3G57390	LWL	0.256325	0.590012	0.434441	photoperiodic, lighting and signaling
BnaA07g17280D	AT3G57390	LWL	0.101691	0.320567	0.317224	photoperiodic, lighting and signaling
BnaA09g36710D	AT3G57390	LWL	0.0976637	0.375211	0.26029	photoperiodic, lighting and signaling
BnaC04g24260D	AT3G57390	LWL	0.122195	0.501227	0.243792	photoperiodic, lighting and signaling
BnaC08g28320D	AT3G57390	LWL	0.0979445	0.36522	0.26818	photoperiodic, lighting and signaling
BnaCnng07450D	AT3G57390	LWL	0.112364	0.322924	0.347958	photoperiodic, lighting and signaling
BnaA02g36130D	AT1G79430	LWL	0.060627	0.273548	0.221632	photoperiodic, lighting and signaling
BnaA07g20350D	AT1G79430	LWL	0.0365189	0.297285	0.122842	photoperiodic, lighting and signaling
BnaA07g34920D	AT1G79430	LWL	0.0261161	0.339536	0.076917	photoperiodic, lighting and signaling
BnaC06g19840D	AT1G79430	LWL	0.0397256	0.291108	0.136463	photoperiodic, lighting and signaling
BnaC06g39850D	AT1G79430	LWL	0.0285794	0.316318	0.09035	photoperiodic, lighting and signaling
BnaA03g17330D	AT2G37630	LWL	0.0484449	0.519559	0.093242	photoperiodic, lighting and signaling
BnaA05g06890D	AT2G37630	LWL	0.0481186	0.587152	0.081952	photoperiodic, lighting and signaling
BnaC03g20830D	AT2G37630	LWL	0.0515003	0.545411	0.094424	photoperiodic, lighting and signaling
BnaC04g07760D	AT2G37630	LWL	0.0405495	0.531286	0.076323	photoperiodic, lighting and signaling
BnaA03g22340D	AT2G27550	LWL	0.0261473	0.309829	0.084392	photoperiodic, lighting and signaling
BnaA04g15930D	AT2G27550	LWL	0.0325296	0.319783	0.101724	photoperiodic, lighting and signaling
BnaA07g13290D	AT2G27550	LWL	0.0377856	0.463373	0.081544	photoperiodic, lighting and signaling
BnaC01g41050D	AT2G27550	LWL	0.0325296	0.319783	0.101724	photoperiodic, lighting and signaling
BnaC03g47080D	AT2G27550	LWL	0.0364473	0.324929	0.11217	photoperiodic, lighting and signaling
BnaC03g64560D	AT2G27550	LWL	0.0325296	0.319783	0.101724	photoperiodic, lighting and signaling
BnaC04g16750D	AT2G27550	LWL	0.0376565	0.508128	0.074108	photoperiodic, lighting and signaling
BnaC04g39220D	AT2G27550	LWL	0.0613611	0.390898	0.156975	photoperiodic, lighting and signaling
BnaA02g35510D	AT2G27550	LWL	0.253003	0.50912	0.496942	photoperiodic, lighting and signaling
BnaA06g37240D	AT4G38960	LWL	0.0955007	0.488206	0.195616	photoperiodic, lighting and signaling
BnaA08g16830D	AT4G38960	LWL	0.0420083	0.324761	0.129351	photoperiodic, lighting and signaling
BnaC03g60270D	AT4G38960	LWL	0.0395813	0.360716	0.10973	photoperiodic, lighting and signaling
BnaC07g47480D	AT4G38960	LWL	0.0491445	0.427936	0.114841	photoperiodic, lighting and signaling
BnaA01g26700D	AT3G18550	LWL	0.14998	0.450904	0.332619	photoperiodic, lighting and signaling
BnaA03g34820D	AT3G18550	LWL	0.134435	0.321817	0.417738	photoperiodic, lighting and signaling
BnaC01g34090D	AT3G18550	LWL	0.151433	0.461699	0.327991	photoperiodic, lighting and signaling
BnaC05g51920D	AT3G18550	LWL	0.153285	0.365153	0.419785	photoperiodic, lighting and signaling
BnaCnng23770D	AT3G18550	LWL	0.151364	0.328472	0.460812	photoperiodic, lighting and signaling
BnaA05g01050D	AT2G46830	LWL	0.112101	0.544243	0.205976	photoperiodic, lighting and signaling
BnaC04g00590D	AT2G46830	LWL	0.14365	0.520852	0.275798	photoperiodic, lighting and signaling
BnaA06g21870D	AT5G62430	LWL	0.110009	0.475772	0.231221	photoperiodic, lighting and signaling
BnaAnng24480D	AT5G62430	LWL	0.117996	0.450791	0.261753	photoperiodic, lighting and signaling
BnaAnng29770D	AT5G62430	LWL	0.113061	0.460634	0.245446	photoperiodic, lighting and signaling
BnaCnng61810D	AT5G62430	LWL	0.108167	0.50061	0.216071	photoperiodic, lighting and signaling
BnaA04g09490D	AT5G39660	LWL	0.110048	0.446786	0.24631	photoperiodic, lighting and signaling
BnaA07g14740D	AT5G39660	LWL	0.121178	0.469715	0.257982	photoperiodic, lighting and signaling
BnaC04g31720D	AT5G39660	LWL	0.113484	0.42574	0.266557	photoperiodic, lighting and signaling
BnaC06g12530D	AT5G39660	LWL	0.125787	0.458383	0.274414	photoperiodic, lighting and signaling
BnaAnng22720D	AT3G47500	LWL	0.093274	0.540577	0.172545	photoperiodic, lighting and signaling
BnaCnng15140D	AT3G47500	LWL	0.0922464	0.612532	0.150599	photoperiodic, lighting and signaling
BnaA04g19980D	AT2G34140	LWL	0.114691	0.532968	0.215192	photoperiodic, lighting and signaling
BnaC04g44370D	AT2G34140	LWL	0.113535	0.548442	0.207014	photoperiodic, lighting and signaling
BnaA07g24230D	AT1G69570	LWL	0.123405	0.460211	0.268148	photoperiodic, lighting and signaling
BnaA07g28120D	AT1G69570	LWL	0.112117	0.393585	0.284862	photoperiodic, lighting and signaling
BnaAnng41280D	AT1G69570	LWL	0.114777	0.380166	0.301912	photoperiodic, lighting and signaling
BnaC06g28080D	AT1G69570	LWL	0.109641	0.379466	0.288935	photoperiodic, lighting and signaling
BnaC06g43390D	AT1G69570	LWL	0.119881	0.415907	0.28824	photoperiodic, lighting and signaling
BnaA01g02620D	AT4G34530	LWL	0.163294	0.410097	0.398182	photoperiodic, lighting and signaling
BnaA08g11120D	AT4G34530	LWL	0.173387	0.380225	0.456011	photoperiodic, lighting and signaling
BnaC01g03860D	AT4G34530	LWL	0.186161	0.394572	0.471806	photoperiodic, lighting and signaling
BnaC03g65970D	AT4G34530	LWL	0.172865	0.390744	0.442401	photoperiodic, lighting and signaling
BnaA02g30270D	AT5G48560	LWL	0.0976683	0.516899	0.18895	photoperiodic, lighting and signaling
BnaA06g30130D	AT5G48560	LWL	0.155251	0.375478	0.413475	photoperiodic, lighting and signaling
BnaA06g30140D	AT5G48560	LWL	0.0857709	0.517152	0.165852	photoperiodic, lighting and signaling
BnaC02g38670D	AT5G48560	LWL	0.170006	0.43138	0.394097	photoperiodic, lighting and signaling
BnaC07g26580D	AT5G48560	LWL	0.0834913	0.538923	0.154923	photoperiodic, lighting and signaling
BnaA06g37950D	AT1G10120	LWL	0.151331	0.43693	0.346351	photoperiodic, lighting and signaling
BnaA08g25980D	AT1G10120	LWL	0.0725907	0.353679	0.205245	photoperiodic, lighting and signaling
BnaA09g57260D	AT1G10120	LWL	0.0760492	0.363848	0.209014	photoperiodic, lighting and signaling
BnaC05g07820D	AT1G10120	LWL	0.113863	0.384351	0.296247	photoperiodic, lighting and signaling
BnaC08g13990D	AT1G10120	LWL	0.0799737	0.340255	0.23504	photoperiodic, lighting and signaling
BnaC08g42390D	AT1G10120	LWL	0.0709339	0.38653	0.183514	photoperiodic, lighting and signaling
BnaA09g38340D	AT3G60250	LWL	0.0256682	0.408723	0.062801	photoperiodic, lighting and signaling
BnaC06g42820D	AT3G60250	LWL	0.0382841	0.42415	0.09026	photoperiodic, lighting and signaling
BnaC08g30500D	AT3G60250	LWL	0.0306578	0.392313	0.078146	photoperiodic, lighting and signaling
BnaA03g20850D	AT2G44680	LWL	0.0566955	0.649904	0.087236	photoperiodic, lighting and signaling
BnaA05g04230D	AT2G44680	LWL	0.0684547	0.383581	0.178462	photoperiodic, lighting and signaling
BnaC03g24910D	AT2G44680	LWL	0.0617429	0.563565	0.109558	photoperiodic, lighting and signaling
BnaC04g05080D	AT2G44680	LWL	0.0668417	0.369405	0.180944	photoperiodic, lighting and signaling
BnaA10g18430D	AT5G15840	LWL	0.124822	0.318992	0.391301	photoperiodic, lighting and signaling
BnaC09g41990D	AT5G15840	LWL	0.12893	0.338745	0.380612	photoperiodic, lighting and signaling
BnaA02g35200D	AT5G57660	LWL	0.0853658	0.656703	0.129991	photoperiodic, lighting and signaling
BnaA10g11600D	AT5G57660	LWL	0.0787778	0.726774	0.108394	photoperiodic, lighting and signaling
BnaC02g11400D	AT5G57660	LWL	0.0820687	0.536758	0.152897	photoperiodic, lighting and signaling
BnaC09g32640D	AT5G57660	LWL	0.0708241	0.629027	0.112593	photoperiodic, lighting and signaling
BnaA03g30130D	AT3G07650	LWL	0.0680633	0.477084	0.142665	photoperiodic, lighting and signaling
BnaA05g29980D	AT3G07650	LWL	0.0664611	0.509364	0.130478	photoperiodic, lighting and signaling
BnaC01g39760D	AT3G07650	LWL	0.0719835	0.387615	0.185709	photoperiodic, lighting and signaling
BnaC03g35440D	AT3G07650	LWL	0.0777772	0.482168	0.161307	photoperiodic, lighting and signaling
BnaC05g44310D	AT3G07650	LWL	0.0662466	0.48625	0.13624	photoperiodic, lighting and signaling
BnaA04g19110D	AT2G32950	LWL	0.0786516	0.443357	0.1774	photoperiodic, lighting and signaling
BnaA05g34990D	AT2G32950	LWL	0.028339	0.406982	0.069632	photoperiodic, lighting and signaling
BnaC03g18300D	AT2G32950	LWL	0.171232	0.626816	0.273177	photoperiodic, lighting and signaling
BnaC04g11750D	AT2G32950	LWL	0.0299798	0.434351	0.069022	photoperiodic, lighting and signaling
BnaA03g53230D	AT2G17290	LWL	0.089001	1.09475	0.081298	photoperiodic, lighting and signaling
BnaA06g25880D	AT2G17290	LWL	0.0355969	0.375444	0.094812	photoperiodic, lighting and signaling
BnaA09g09050D	AT2G17290	LWL	0.0254816	0.341199	0.074682	photoperiodic, lighting and signaling
BnaC03g47560D	AT2G17290	LWL	0.0378319	0.386725	0.097826	photoperiodic, lighting and signaling
BnaC09g09270D	AT2G17290	LWL	0.0470107	0.404937	0.116094	photoperiodic, lighting and signaling
BnaCnng22820D	AT2G17290	LWL	0.0665238	0.398696	0.166853	photoperiodic, lighting and signaling
BnaAnng13370D	AT4G08920	LWL	0.0295688	0.473476	0.06245	photoperiodic, lighting and signaling
BnaC09g25510D	AT4G08920	LWL	0.0272542	0.395182	0.068966	photoperiodic, lighting and signaling
BnaA08g27870D	AT1G04400	LWL	0.0373737	0.552057	0.067699	photoperiodic, lighting and signaling
BnaA10g02550D	AT1G04400	LWL	0.0679076	0.57973	0.117137	photoperiodic, lighting and signaling
BnaC05g02520D	AT1G04400	LWL	0.0532113	0.561852	0.094707	photoperiodic, lighting and signaling
BnaC08g00670D	AT1G04400	LWL	0.0395248	0.562344	0.070285	photoperiodic, lighting and signaling
BnaA05g25140D	AT3G19140	LWL	0.517982	0.897364	0.577227	photoperiodic, lighting and signaling
BnaA01g11940D	AT4G22140	LWL	0.0421254	0.4861	0.08666	photoperiodic, lighting and signaling
BnaA03g45160D	AT4G22140	LWL	0.0419399	0.502632	0.08344	photoperiodic, lighting and signaling
BnaA08g10160D	AT4G22140	LWL	0.0490967	0.506127	0.097004	photoperiodic, lighting and signaling
BnaC01g13590D	AT4G22140	LWL	0.0401803	0.469483	0.085584	photoperiodic, lighting and signaling
BnaC03g64850D	AT4G22140	LWL	0.0510709	0.4395	0.116202	photoperiodic, lighting and signaling
BnaC07g37120D	AT4G22140	LWL	0.038146	0.515701	0.073969	photoperiodic, lighting and signaling
BnaA04g15260D	AT2G25930	LWL	0.230564	0.553312	0.416699	photoperiodic, lighting and signaling
BnaA09g40710D	AT2G25930	LWL	0.198839	0.569542	0.349121	photoperiodic, lighting and signaling
BnaC08g33210D	AT2G25930	LWL	0.208247	0.531242	0.392001	photoperiodic, lighting and signaling
BnaCnng51090D	AT2G25930	LWL	0.178393	0.496309	0.359438	photoperiodic, lighting and signaling
BnaA03g18840D	AT2G40080	LWL	0.0349752	0.503355	0.069484	photoperiodic, lighting and signaling
BnaA04g22640D	AT2G40080	LWL	0.0473945	0.668374	0.07091	photoperiodic, lighting and signaling
BnaA05g05560D	AT2G40080	LWL	0.0312959	0.515496	0.06071	photoperiodic, lighting and signaling
BnaC03g72320D	AT2G40080	LWL	0.0390167	0.47723	0.081756	photoperiodic, lighting and signaling
BnaC04g05290D	AT2G40080	LWL	0.0482234	0.663139	0.07272	photoperiodic, lighting and signaling
BnaC04g05320D	AT2G40080	LWL	0.0404293	0.608696	0.066419	photoperiodic, lighting and signaling
BnaC04g56730D	AT2G40080	LWL	0.0433478	0.56724	0.076418	photoperiodic, lighting and signaling
BnaUnng01460D	AT2G40080	LWL	0.0393809	0.618118	0.063711	photoperiodic, lighting and signaling
BnaA04g22790D	AT2G39810	LWL	0.0899912	0.38821	0.23181	photoperiodic, lighting and signaling
BnaC03g72620D	AT2G39810	LWL	0.102017	0.374242	0.272596	photoperiodic, lighting and signaling
BnaC04g05600D	AT2G39810	LWL	0.272975	0.725996	0.376	photoperiodic, lighting and signaling
BnaC04g46650D	AT2G39810	LWL	0.0801303	0.357555	0.224106	photoperiodic, lighting and signaling
BnaA05g18250D	AT1G35460	LWL	0.0946454	0.575491	0.16446	photoperiodic, lighting and signaling
BnaA08g06290D	AT1G35460	LWL	0.0624618	0.465141	0.134286	photoperiodic, lighting and signaling
BnaC08g06800D	AT1G35460	LWL	0.062881	0.443183	0.141885	photoperiodic, lighting and signaling
BnaCnng37600D	AT1G35460	LWL	0.0935069	0.604858	0.154593	photoperiodic, lighting and signaling
BnaCnng62790D	AT1G35460	LWL	0.093551	0.592399	0.157919	photoperiodic, lighting and signaling
BnaA06g02490D	AT1G51140	LWL	0.0888657	0.825632	0.107634	photoperiodic, lighting and signaling
BnaC06g04380D	AT1G51140	LWL	0.0822136	0.715911	0.114838	photoperiodic, lighting and signaling
BnaA04g24390D	AT2G42280	LWL	0.0682712	0.53228	0.128262	photoperiodic, lighting and signaling
BnaA05g02720D	AT2G42280	LWL	0.0788961	0.551772	0.142987	photoperiodic, lighting and signaling
BnaC04g02580D	AT2G42280	LWL	0.0926599	0.45489	0.203697	photoperiodic, lighting and signaling
BnaC04g48190D	AT2G42280	LWL	0.0633083	0.524129	0.120788	photoperiodic, lighting and signaling
BnaA01g01640D	AT4G35900	LWL	0.167864	0.306689	0.547344	photoperiodic, lighting and signaling
BnaA08g14840D	AT4G35900	LWL	0.0988659	0.241514	0.409359	photoperiodic, lighting and signaling
BnaAnng08290D	AT4G35900	LWL	0.120007	0.272794	0.439918	photoperiodic, lighting and signaling
BnaC01g02720D	AT4G35900	LWL	0.116846	0.289192	0.404043	photoperiodic, lighting and signaling
BnaC03g76870D	AT4G35900	LWL	0.113409	0.267992	0.423181	photoperiodic, lighting and signaling
BnaC07g45850D	AT4G35900	LWL	0.118964	0.320744	0.370899	photoperiodic, lighting and signaling
BnaA07g03000D	AT2G17770	LWL	0.127784	0.411576	0.310476	photoperiodic, lighting and signaling
BnaA09g09300D	AT2G17770	LWL	0.132425	0.455467	0.290745	photoperiodic, lighting and signaling
BnaC09g09560D	AT2G17770	LWL	0.133942	0.473749	0.282729	photoperiodic, lighting and signaling
BnaA04g11930D	AT2G21070	LWL	0.0859749	0.678954	0.126628	photoperiodic, lighting and signaling
BnaC04g33790D	AT2G21070	LWL	0.0873884	0.624651	0.1399	photoperiodic, lighting and signaling
BnaC03g02740D	AT5G06850	LWL	0.0367305	0.595493	0.06168	photoperiodic, lighting and signaling
BnaC09g48710D	AT5G06850	LWL	0.146648	0.393666	0.372518	photoperiodic, lighting and signaling
BnaA02g30480D	AT5G48890	LWL	0.156012	0.527767	0.295608	photoperiodic, lighting and signaling
BnaA06g39620D	AT5G48890	LWL	0.13973	0.418785	0.333656	photoperiodic, lighting and signaling
BnaA09g03180D	AT5G48890	LWL	0.137323	0.377983	0.363306	photoperiodic, lighting and signaling
BnaC02g38810D	AT5G48890	LWL	0.150152	0.562579	0.266899	photoperiodic, lighting and signaling
BnaC07g26830D	AT5G48890	LWL	0.138226	0.430549	0.321045	photoperiodic, lighting and signaling
BnaC09g02610D	AT5G48890	LWL	0.126267	0.483367	0.261224	photoperiodic, lighting and signaling
BnaA02g16710D	AT2G18915	LWL	0.0563158	0.491608	0.114554	photoperiodic, lighting and signaling
BnaA07g01230D	AT2G18915	LWL	0.0597254	0.585051	0.102086	photoperiodic, lighting and signaling
BnaA07g01240D	AT2G18915	LWL	0.0498978	0.637461	0.078275	photoperiodic, lighting and signaling
BnaA07g01250D	AT2G18915	LWL	0.0820143	0.724559	0.113192	photoperiodic, lighting and signaling
BnaC07g02620D	AT2G18915	LWL	0.0805449	0.694052	0.11605	photoperiodic, lighting and signaling
BnaC07g02630D	AT2G18915	LWL	0.0506213	0.636342	0.07955	photoperiodic, lighting and signaling
BnaA10g16590D	AT5G18240	LWL	0.0402718	0.289978	0.138879	photoperiodic, lighting and signaling
BnaC09g54190D	AT5G18240	LWL	0.0488349	0.38776	0.125941	photoperiodic, lighting and signaling
BnaA01g37390D	AT3G04030	LWL	0.0610505	0.343187	0.177893	photoperiodic, lighting and signaling
BnaA05g37380D	AT3G04030	LWL	0.056897	0.334851	0.169918	photoperiodic, lighting and signaling
BnaC05g47520D	AT3G04030	LWL	0.0519999	0.323362	0.16081	photoperiodic, lighting and signaling
BnaCnng52990D	AT3G04030	LWL	0.0677094	0.351704	0.192518	photoperiodic, lighting and signaling
BnaA02g01270D	AT5G12840	LWL	0.123543	0.416944	0.296306	photoperiodic, lighting and signaling
BnaA03g04040D	AT5G12840	LWL	0.112095	0.474453	0.236262	photoperiodic, lighting and signaling
BnaA10g29990D	AT5G12840	LWL	0.0908955	0.457733	0.198577	photoperiodic, lighting and signaling
BnaC02g04360D	AT5G12840	LWL	0.2161	0.591988	0.365042	photoperiodic, lighting and signaling
BnaC03g05640D	AT5G12840	LWL	0.0910586	0.456422	0.199505	photoperiodic, lighting and signaling
BnaC09g44190D	AT5G12840	LWL	0.084624	0.479571	0.176458	photoperiodic, lighting and signaling
BnaA05g09110D	AT2G34720	LWL	0.0579041	0.357091	0.162155	photoperiodic, lighting and signaling
BnaC04g10470D	AT2G34720	LWL	0.060451	0.353622	0.170948	photoperiodic, lighting and signaling
BnaA03g18200D	AT2G38880	LWL	0.150365	0.692929	0.216998	photoperiodic, lighting and signaling
BnaA05g06260D	AT2G38880	LWL	0.0291945	0.717382	0.040695	photoperiodic, lighting and signaling
BnaC03g21730D	AT2G38880	LWL	0.195512	0.806097	0.242541	photoperiodic, lighting and signaling
BnaC04g06490D	AT2G38880	LWL	0.0367172	0.617268	0.059483	photoperiodic, lighting and signaling
BnaA02g25600D	AT5G47640	LWL	0.0234409	0.543138	0.043158	photoperiodic, lighting and signaling
BnaA09g18400D	AT5G47640	LWL	0.0482662	0.577943	0.083513	photoperiodic, lighting and signaling
BnaC02g33400D	AT5G47640	LWL	0.0319589	0.555041	0.057579	photoperiodic, lighting and signaling
BnaC07g20390D	AT5G47640	LWL	0.149781	0.758805	0.197391	photoperiodic, lighting and signaling
BnaC09g20320D	AT5G47640	LWL	0.042854	0.637279	0.067245	photoperiodic, lighting and signaling
BnaA01g28350D	AT4G14540	LWL	0.0806778	1.42081	0.056783	photoperiodic, lighting and signaling
BnaA03g33970D	AT4G14540	LWL	0.0905667	1.02306	0.088525	photoperiodic, lighting and signaling
BnaC01g35600D	AT4G14540	LWL	0.0844915	1.30685	0.064653	photoperiodic, lighting and signaling
BnaC03g39380D	AT4G14540	LWL	0.0997378	1.05565	0.09448	photoperiodic, lighting and signaling
BnaC05g37390D	AT4G14540	LWL	0.106673	1.18127	0.090303	photoperiodic, lighting and signaling
BnaA06g16420D	AT5G63470	LWL	0.0866784	1.24764	0.069473	photoperiodic, lighting and signaling
BnaAnng22700D	AT5G63470	LWL	0.0738663	0.88026	0.083914	photoperiodic, lighting and signaling
BnaC03g50810D	AT5G63470	LWL	0.0746335	0.930656	0.080194	photoperiodic, lighting and signaling
BnaCnng15880D	AT5G63470	LWL	0.101666	0.966794	0.105157	photoperiodic, lighting and signaling
BnaA06g05230D	AT1G08970	LWL	0.055563	0.742237	0.074858	photoperiodic, lighting and signaling
BnaA08g26690D	AT1G08970	LWL	0.0710057	0.541677	0.131085	photoperiodic, lighting and signaling
BnaA09g48620D	AT1G08970	LWL	0.0262029	0.830819	0.031538	photoperiodic, lighting and signaling
BnaC05g06520D	AT1G08970	LWL	0.0447531	0.620154	0.072164	photoperiodic, lighting and signaling
BnaC08g42880D	AT1G08970	LWL	0.0969903	1.11174	0.087241	photoperiodic, lighting and signaling
BnaCnng06510D	AT1G08970	LWL	0.0601086	0.617402	0.097357	photoperiodic, lighting and signaling
BnaA08g19480D	AT1G25540	LWL	0.0785352	0.3745	0.209707	photoperiodic, lighting and signaling
BnaA09g28640D	AT1G25540	LWL	0.066905	0.302947	0.220847	photoperiodic, lighting and signaling
BnaC05g20570D	AT1G25540	LWL	0.0681157	0.271967	0.250456	photoperiodic, lighting and signaling
BnaCnng04590D	AT1G25540	LWL	0.0775118	0.34223	0.22649	photoperiodic, lighting and signaling
BnaA02g15970D	AT1G72390	LWL	0.150168	0.363048	0.413631	photoperiodic, lighting and signaling
BnaA07g30150D	AT1G72390	LWL	0.099846	0.325107	0.307117	photoperiodic, lighting and signaling
BnaC02g21390D	AT1G72390	LWL	0.150818	0.356533	0.423012	photoperiodic, lighting and signaling
BnaC06g33590D	AT1G72390	LWL	0.123293	0.365827	0.337026	photoperiodic, lighting and signaling
BnaA06g05470D	AT1G09570	LWL	0.0211775	0.662847	0.031949	photoperiodic, lighting and signaling
BnaA09g48410D	AT1G09570	LWL	0.0331516	0.614076	0.053986	photoperiodic, lighting and signaling
BnaC08g42660D	AT1G09570	LWL	0.0339191	0.666857	0.050864	photoperiodic, lighting and signaling
BnaCnng19880D	AT1G09570	LWL	0.0214825	0.668886	0.032116	photoperiodic, lighting and signaling
BnaA05g22950D	AT2G18790	LWL	0.0418665	0.689126	0.060753	photoperiodic, lighting and signaling
BnaC03g39830D	AT2G18790	LWL	0.0627803	0.90743	0.069184	photoperiodic, lighting and signaling
BnaC05g36390D	AT2G18790	LWL	0.0458977	0.661328	0.069402	photoperiodic, lighting and signaling
BnaA05g12750D	AT5G35840	LWL	0.0571313	0.452498	0.126258	photoperiodic, lighting and signaling
BnaC06g11890D	AT5G35840	LWL	0.0558892	0.450648	0.12402	photoperiodic, lighting and signaling
BnaA01g08940D	AT4G18130	LWL	0.0616632	0.810146	0.076113	photoperiodic, lighting and signaling
BnaC01g40810D	AT4G18130	LWL	0.0590616	0.83247	0.070947	photoperiodic, lighting and signaling
BnaA02g06500D	AT5G60100	LWL	0.208372	0.632544	0.329419	photoperiodic, lighting and signaling
BnaA10g12930D	AT5G60100	LWL	0.116177	0.386277	0.300761	photoperiodic, lighting and signaling
BnaC09g35410D	AT5G60100	LWL	0.100679	0.374661	0.268721	photoperiodic, lighting and signaling
BnaA02g32550D	AT5G24470	LWL	0.107443	0.507903	0.211543	photoperiodic, lighting and signaling
BnaA06g26980D	AT5G24470	LWL	0.158315	0.536684	0.294987	photoperiodic, lighting and signaling
BnaA09g04840D	AT5G24470	LWL	0.112095	0.571878	0.196012	photoperiodic, lighting and signaling
BnaC02g48700D	AT5G24470	LWL	0.097068	0.517619	0.187528	photoperiodic, lighting and signaling
BnaC07g29960D	AT5G24470	LWL	0.100746	0.571257	0.176359	photoperiodic, lighting and signaling
BnaC09g04380D	AT5G24470	LWL	0.110152	0.584214	0.188547	photoperiodic, lighting and signaling
BnaA10g26930D	AT5G02810	LWL	0.0715965	0.443094	0.161583	photoperiodic, lighting and signaling
BnaAnng00500D	AT5G02810	LWL	0.0771196	0.460684	0.167402	photoperiodic, lighting and signaling
BnaC02g03470D	AT5G02810	LWL	0.0731974	0.430926	0.169861	photoperiodic, lighting and signaling
BnaCnng03230D	AT5G02810	LWL	0.070826	0.443625	0.159653	photoperiodic, lighting and signaling
BnaA04g26750D	AT2G46790	LWL	0.143106	0.599937	0.238536	photoperiodic, lighting and signaling
BnaA05g01090D	AT2G46790	LWL	0.173396	0.53996	0.321129	photoperiodic, lighting and signaling
BnaC04g00640D	AT2G46790	LWL	0.142951	0.573085	0.249441	photoperiodic, lighting and signaling
BnaC04g51630D	AT2G46790	LWL	0.148034	0.587897	0.251803	photoperiodic, lighting and signaling
BnaA05g00290D	AT2G47700	LWL	0.108563	0.44763	0.242529	photoperiodic, lighting and signaling
BnaC04g00170D	AT2G47700	LWL	0.109063	0.461091	0.236532	photoperiodic, lighting and signaling
BnaC07g26030D	AT2G47700	LWL	0.512263	1.15499	0.443522	photoperiodic, lighting and signaling
BnaCnng43260D	AT2G47700	LWL	0.459949	1.10662	0.415635	photoperiodic, lighting and signaling
BnaA09g05170D	AT5G23730	LWL	0.0378532	0.470947	0.080376	photoperiodic, lighting and signaling
BnaC09g04740D	AT5G23730	LWL	0.0430296	0.425829	0.101049	photoperiodic, lighting and signaling
BnaA05g12950D	AT5G37260	LWL	0.0708687	0.400156	0.177103	photoperiodic, lighting and signaling
BnaC06g12130D	AT5G37260	LWL	0.0740761	0.373413	0.198376	photoperiodic, lighting and signaling
BnaA03g21350D	AT2G46340	LWL	0.0944498	0.369023	0.255946	photoperiodic, lighting and signaling
BnaA05g01470D	AT2G46340	LWL	0.0840074	0.431722	0.194587	photoperiodic, lighting and signaling
BnaC03g25720D	AT2G46340	LWL	0.0941852	0.325154	0.289664	photoperiodic, lighting and signaling
BnaC04g01130D	AT2G46340	LWL	0.0781813	0.399901	0.195502	photoperiodic, lighting and signaling
BnaA01g28800D	AT3G15354	LWL	0.0561688	0.414494	0.135512	photoperiodic, lighting and signaling
BnaA05g24250D	AT3G15354	LWL	0.05958	0.458016	0.130083	photoperiodic, lighting and signaling
BnaC01g36140D	AT3G15354	LWL	0.0539974	0.390744	0.138191	photoperiodic, lighting and signaling
BnaC05g38270D	AT3G15354	LWL	0.0632001	0.474755	0.133122	photoperiodic, lighting and signaling
BnaA05g14700D	AT1G53090	LWL	0.0632585	0.42401	0.149191	photoperiodic, lighting and signaling
BnaC06g10100D	AT1G53090	LWL	0.0747206	0.433202	0.172485	photoperiodic, lighting and signaling
BnaA02g07010D	AT5G59560	LWL	0.0748303	0.675633	0.110756	photoperiodic, lighting and signaling
BnaA03g24400D	AT5G59560	LWL	0.0825873	0.546605	0.151091	photoperiodic, lighting and signaling
BnaA10g12530D	AT5G59560	LWL	0.0811804	0.557008	0.145744	photoperiodic, lighting and signaling
BnaC02g09900D	AT5G59560	LWL	0.0674714	0.558154	0.120883	photoperiodic, lighting and signaling
BnaC09g34850D	AT5G59560	LWL	0.0774948	0.569395	0.1361	photoperiodic, lighting and signaling
BnaA08g28420D	AT1G06040	LWL	0.0767439	0.393021	0.195266	photoperiodic, lighting and signaling
BnaA09g50090D	AT1G06040	LWL	0.0927664	0.390755	0.237403	photoperiodic, lighting and signaling
BnaA10g03990D	AT1G06040	LWL	0.0678133	0.430293	0.157598	photoperiodic, lighting and signaling
BnaC08g01640D	AT1G06040	LWL	0.06629	0.365174	0.18153	photoperiodic, lighting and signaling
BnaC08g44590D	AT1G06040	LWL	0.0875533	0.373031	0.234708	photoperiodic, lighting and signaling
BnaA08g19490D	AT1G25560	LWL	0.114497	0.552748	0.207142	photoperiodic, lighting and signaling
BnaA09g28670D	AT1G25560	LWL	0.0916764	0.44527	0.205889	photoperiodic, lighting and signaling
BnaC05g20560D	AT1G25560	LWL	0.0818175	0.49309	0.165928	photoperiodic, lighting and signaling
BnaCnng04580D	AT1G25560	LWL	0.108389	0.555066	0.195272	photoperiodic, lighting and signaling
BnaA01g36620D	AT3G22380	LWL	0.0858843	0.491976	0.17457	photoperiodic, lighting and signaling
BnaA03g36630D	AT3G22380	LWL	0.106297	0.492668	0.215758	photoperiodic, lighting and signaling
BnaA05g17250D	AT3G22380	LWL	0.0857096	0.444564	0.192795	photoperiodic, lighting and signaling
BnaC01g31600D	AT3G22380	LWL	0.0876338	0.501575	0.174717	photoperiodic, lighting and signaling
BnaC03g42780D	AT3G22380	LWL	0.0962556	0.496315	0.193941	photoperiodic, lighting and signaling
BnaC05g30200D	AT3G22380	LWL	0.0842217	0.448637	0.187728	photoperiodic, lighting and signaling
BnaA03g40160D	AT5G61380	LWL	0.0869633	0.424237	0.204987	photoperiodic, lighting and signaling
BnaC09g05250D	AT5G61380	LWL	0.0734921	0.421992	0.174155	photoperiodic, lighting and signaling
BnaCnng43250D	AT5G61380	LWL	0.0933756	0.437813	0.213277	photoperiodic, lighting and signaling
BnaA08g18270D	AT1G28520	LWL	0.0500479	0.388094	0.128958	photoperiodic, lighting and signaling
BnaA09g27210D	AT1G28520	LWL	0.036302	0.464853	0.078093	photoperiodic, lighting and signaling
BnaC03g58740D	AT1G28520	LWL	0.0540223	0.390594	0.138308	photoperiodic, lighting and signaling
BnaC05g21930D	AT1G28520	LWL	0.038977	0.452753	0.086088	photoperiodic, lighting and signaling
BnaA04g24450D	AT2G42400	LWL	0.0997232	0.53316	0.187042	photoperiodic, lighting and signaling
BnaA05g02850D	AT2G42400	LWL	0.109611	0.7163	0.153023	photoperiodic, lighting and signaling
BnaC04g48260D	AT2G42400	LWL	0.0918924	0.563872	0.162967	photoperiodic, lighting and signaling
BnaC04g52750D	AT2G42400	LWL	0.11173	0.716574	0.155922	photoperiodic, lighting and signaling
BnaA02g17110D	AT1G75060	LWL	0.116363	0.356514	0.326391	photoperiodic, lighting and signaling
BnaAnng28280D	AT1G75060	LWL	0.122375	0.35208	0.347576	photoperiodic, lighting and signaling
BnaC06g35860D	AT1G75060	LWL	0.127727	0.407914	0.313122	photoperiodic, lighting and signaling
BnaCnng08160D	AT1G75060	LWL	0.119269	0.346744	0.343968	photoperiodic, lighting and signaling
BnaA06g13420D	AT1G19330	LWL	0.158619	0.397324	0.399219	photoperiodic, lighting and signaling
BnaA06g13440D	AT1G19330	LWL	0.0432579	0.408337	0.105937	photoperiodic, lighting and signaling
BnaA09g44220D	AT1G19330	LWL	0.0510917	0.329125	0.155235	photoperiodic, lighting and signaling
BnaC05g14960D	AT1G19330	LWL	0.141908	0.351007	0.404288	photoperiodic, lighting and signaling
BnaC05g14990D	AT1G19330	LWL	0.0433512	0.427103	0.101501	photoperiodic, lighting and signaling
BnaC08g18750D	AT1G19330	LWL	0.0480278	0.40111	0.119737	photoperiodic, lighting and signaling
BnaC08g36780D	AT1G19330	LWL	0.0523032	0.377572	0.138525	photoperiodic, lighting and signaling
BnaA03g04490D	AT5G13790	LWL	0.10725	0.399632	0.268372	photoperiodic, lighting and signaling
BnaA10g29830D	AT5G13790	LWL	0.117348	0.417222	0.28126	photoperiodic, lighting and signaling
BnaC02g21120D	AT5G13790	LWL	0.334907	0.602686	0.55569	photoperiodic, lighting and signaling
BnaC03g06030D	AT5G13790	LWL	0.101012	0.406157	0.248702	photoperiodic, lighting and signaling
BnaC03g52430D	AT5G13790	LWL	0.248532	0.611301	0.406562	photoperiodic, lighting and signaling
BnaCnng56130D	AT5G13790	LWL	0.132987	0.449387	0.295929	photoperiodic, lighting and signaling
BnaA01g19880D	AT3G46640	LWL	0.160223	1.00798	0.158955	photoperiodic, lighting and signaling
BnaA06g17950D	AT3G46640	LWL	0.147724	0.741635	0.199187	photoperiodic, lighting and signaling
BnaC01g24700D	AT3G46640	LWL	0.155718	0.893399	0.174299	photoperiodic, lighting and signaling
BnaCnng37560D	AT3G46640	LWL	0.154784	0.730342	0.211934	photoperiodic, lighting and signaling
BnaA09g46770D	AT1G12910	LWL	0.019094	1.03819	0.018391	photoperiodic, lighting and signaling
BnaC08g40840D	AT1G12910	LWL	0.017063	0.979621	0.017417	photoperiodic, lighting and signaling
BnaA09g30390D	AT1G22770	LWL	0.0420703	0.492068	0.085496	photoperiodic, lighting and signaling
BnaC05g18020D	AT1G22770	LWL	0.0425256	0.488916	0.086979	photoperiodic, lighting and signaling
BnaA01g00050D	AT4G40060	LWL	0.0592727	0.812316	0.072967	photoperiodic, lighting and signaling
BnaA08g16080D	AT4G40060	LWL	0.0954384	0.604863	0.157785	photoperiodic, lighting and signaling
BnaC01g00960D	AT4G40060	LWL	0.060748	0.760091	0.079922	photoperiodic, lighting and signaling
BnaC02g36010D	AT4G40060	LWL	0.339971	1.46724	0.231707	photoperiodic, lighting and signaling
BnaC03g60860D	AT4G40060	LWL	0.0918144	0.593194	0.15478	photoperiodic, lighting and signaling
BnaA10g00780D	AT1G01060	LWL	0.117133	0.477369	0.245373	photoperiodic, lighting and signaling
BnaAnng17890D	AT1G01060	LWL	0.169333	0.513857	0.329533	photoperiodic, lighting and signaling
BnaC03g00040D	AT1G01060	LWL	0.165932	0.48624	0.341255	photoperiodic, lighting and signaling
BnaC05g00840D	AT1G01060	LWL	0.128649	0.462891	0.277925	photoperiodic, lighting and signaling
BnaA04g18180D	AT2G31650	LWL	0.107905	0.347592	0.310435	photoperiodic, lighting and signaling/autonomously
BnaC04g42250D	AT2G31650	LWL	0.106854	0.353045	0.302663	photoperiodic, lighting and signaling/autonomously
BnaA09g50210D	AT1G05830	LWL	0.0772306	0.3791	0.203721	photoperiodic, lighting and signaling/autonomously
BnaC08g44440D	AT1G05830	LWL	0.0771347	0.364127	0.211835	photoperiodic, lighting and signaling/autonomously
BnaA09g16090D	AT5G42400	LWL	0.15322	0.37158	0.412346	photoperiodic, lighting and signaling/autonomously
BnaC09g16850D	AT5G42400	LWL	0.150973	0.391594	0.385534	photoperiodic, lighting and signaling/autonomously
BnaA09g12680D	AT1G62830	LWL	0.10352	0.788211	0.131335	photoperiodic, lighting and signaling/autonomously
BnaC09g13010D	AT1G62830	LWL	0.101793	0.859706	0.118404	photoperiodic, lighting and signaling/autonomously
BnaA01g37140D	AT3G13682	LWL	0.0762906	0.633322	0.120461	photoperiodic, lighting and signaling/autonomously
BnaC01g44770D	AT3G13682	LWL	0.0713921	0.628566	0.113579	photoperiodic, lighting and signaling/autonomously
BnaC01g44800D	AT3G13682	LWL	0.0725172	0.530946	0.136581	photoperiodic, lighting and signaling/autonomously
BnaA02g07770D	AT5G58230	LWL	0.0917242	0.57355	0.159924	photoperiodic, lighting and signaling/autonomously
BnaA03g09860D	AT5G58230	LWL	0.0294895	0.590312	0.049955	photoperiodic, lighting and signaling/autonomously
BnaA10g29210D	AT5G58230	LWL	0.0795635	0.59282	0.134212	photoperiodic, lighting and signaling/autonomously
BnaC02g10840D	AT5G58230	LWL	0.0626557	0.572772	0.10939	photoperiodic, lighting and signaling/autonomously
BnaC03g12490D	AT5G58230	LWL	0.0307718	0.599124	0.051361	photoperiodic, lighting and signaling/autonomously
BnaC09g33680D	AT5G58230	LWL	0.0694805	0.566426	0.122665	photoperiodic, lighting and signaling/autonomously
BnaA04g26180D	AT2G45430	LWL	0.0175769	0.371245	0.047345	photoperiodic, lighting and signaling/autonomously
BnaA05g04850D	AT2G45430	LWL	0.0350032	0.373844	0.09363	photoperiodic, lighting and signaling/autonomously
BnaC04g04190D	AT2G45430	LWL	0.0351437	0.369314	0.095159	photoperiodic, lighting and signaling/autonomously
BnaC04g50180D	AT2G45430	LWL	0.019826	0.40969	0.048392	photoperiodic, lighting and signaling/autonomously
BnaA01g10590D	AT4G20400	LWL	0.0932694	0.32367	0.288162	photoperiodic, lighting and signaling/autonomously
BnaC01g12120D	AT4G20400	LWL	0.0943475	0.310714	0.303648	photoperiodic, lighting and signaling/autonomously
BnaA06g16550D	AT3G48430	LWL	0.120311	0.483036	0.249072	photoperiodic, lighting and signaling/autonomously
BnaCnng09530D	AT3G48430	LWL	0.119955	0.466616	0.257075	photoperiodic, lighting and signaling/autonomously
BnaA02g24350D	AT5G46210	LWL	0.0485707	0.456507	0.106396	photoperiodic, lighting and signaling/autonomously
BnaA06g36120D	AT5G46210	LWL	0.0489969	0.440715	0.111176	photoperiodic, lighting and signaling/autonomously
BnaA09g17890D	AT5G46210	LWL	0.0486385	0.446829	0.108853	photoperiodic, lighting and signaling/autonomously
BnaC02g32140D	AT5G46210	LWL	0.0510106	0.421321	0.121073	photoperiodic, lighting and signaling/autonomously
BnaC07g18980D	AT5G46210	LWL	0.047716	0.411926	0.115836	photoperiodic, lighting and signaling/autonomously
BnaC09g19210D	AT5G46210	LWL	0.0520863	0.423133	0.123097	photoperiodic, lighting and signaling/autonomously
BnaA07g33460D	AT1G77300	LWL	0.159912	0.41337	0.386849	photoperiodic, lighting and signaling/autonomously
BnaC06g38010D	AT5G46210	LWL	0.159114	0.418038	0.380621	photoperiodic, lighting and signaling/autonomously
BnaA10g25980D	AT5G04240	LWL	0.0887391	0.434414	0.204273	photoperiodic, lighting and signaling/autonomously
BnaCnng10240D	AT5G04240	LWL	0.100178	0.43546	0.23005	photoperiodic, lighting and signaling/autonomously
BnaA01g00650D	AT4G37280	LWL	0.054659	0.441733	0.123738	photoperiodic, lighting and signaling/autonomously
BnaC01g01630D	AT5G04240	LWL	0.0677011	0.541162	0.125103	photoperiodic, lighting and signaling/autonomously
BnaC01g01640D	AT5G04240	LWL	0.0706701	0.424876	0.166331	photoperiodic, lighting and signaling/autonomously
BnaC03g61530D	AT5G04240	LWL	0.181387	0.632558	0.286751	photoperiodic, lighting and signaling/autonomously
BnaC03g61540D	AT5G04240	LWL	0.326819	0.675342	0.483931	photoperiodic, lighting and signaling/autonomously
BnaA09g51200D	AT1G02740	LWL	0.139525	0.411817	0.338803	photoperiodic, lighting and signaling/autonomously
BnaC08g46010D	AT1G02740	LWL	0.132014	0.406213	0.324988	photoperiodic, lighting and signaling/autonomously
BnaA03g06690D	AT5G17690	LWL	0.243979	0.480107	0.508175	photoperiodic, lighting and signaling/autonomously
BnaA10g17060D	AT5G17690	LWL	0.136647	0.458992	0.297711	photoperiodic, lighting and signaling/autonomously
BnaAnng15950D	AT5G17690	LWL	0.145262	0.460791	0.315246	photoperiodic, lighting and signaling/autonomously
BnaC03g08560D	AT5G17690	LWL	0.239757	0.487114	0.492199	photoperiodic, lighting and signaling/autonomously
BnaC09g40240D	AT5G17690	LWL	0.132327	0.456979	0.289568	photoperiodic, lighting and signaling/autonomously
BnaA06g30310D	AT5G48300	LWL	0.0623755	0.599196	0.104099	sugar
BnaA07g04740D	AT5G48300	LWL	0.0952972	1.4761	0.06456	sugar
BnaCnng00430D	AT5G48300	LWL	0.0978634	1.44298	0.06782	sugar
BnaCnng59960D	AT5G48300	LWL	0.0672	0.632558	0.106235	sugar
BnaA01g33280D	AT3G01090	LWL	0.0234986	0.461374	0.050931	sugar
BnaA03g27640D	AT3G01090	LWL	0.0546114	0.358449	0.152355	sugar
BnaA05g34100D	AT3G01090	LWL	0.0230504	0.420548	0.05481	sugar
BnaC05g48600D	AT3G01090	LWL	0.0257225	0.409346	0.062838	sugar
BnaCnng29110D	AT3G01090	LWL	0.026765	0.456211	0.058667	sugar
BnaA07g00920D	AT4G29130	LWL	0.0661557	0.741431	0.089227	sugar
BnaA09g10080D	AT4G29130	LWL	0.0661378	0.744249	0.088865	sugar
BnaC07g01200D	AT4G29130	LWL	0.0686289	0.713653	0.096165	sugar
BnaC08g36510D	AT4G29130	LWL	0.177042	0.994939	0.177943	sugar
BnaC09g10170D	AT4G29130	LWL	0.0690991	0.748418	0.092326	sugar
BnaA02g22520D	AT5G44160	LWL	0.0526367	0.560906	0.093842	sugar
BnaA06g36290D	AT5G44160	LWL	0.0743142	0.493386	0.150621	sugar
BnaC02g30780D	AT5G44160	LWL	0.083453	0.459758	0.181515	sugar
BnaC02g30790D	AT5G44160	LWL	0.227135	0.630536	0.360225	sugar
BnaC07g17680D	AT5G44160	LWL	0.0733429	0.483779	0.151604	sugar
BnaA01g13990D	AT4G24620	LWL	0.0582745	0.438398	0.132926	sugar
BnaA03g46830D	AT4G24620	LWL	0.0503487	0.495122	0.101689	sugar
BnaC01g16480D	AT4G24620	LWL	0.0556538	0.41544	0.133964	sugar
BnaC07g39050D	AT4G24620	LWL	0.0574621	0.470472	0.122137	sugar
BnaA10g07730D	AT5G51820	LWL	0.0365399	0.27311	0.133792	sugar
BnaCnng44490D	AT5G51820	LWL	0.036816	0.262106	0.140463	sugar
BnaA02g18920D	AT1G78580	LWL	0.027465	0.419506	0.06547	sugar
BnaA07g34230D	AT1G78580	LWL	0.0313024	0.450855	0.069429	sugar
BnaC02g25020D	AT1G78580	LWL	0.0304215	0.405065	0.075102	sugar
BnaC06g39000D	AT1G78580	LWL	0.0334451	0.496192	0.067403	sugar
BnaA01g12700D	AT4G22950	LWL	0.115312	0.364024	0.316771	vernalization
BnaA03g45650D	AT4G22950	LWL	0.0774137	0.283631	0.272938	vernalization
BnaA08g10540D	AT4G22950	LWL	0.100996	0.278349	0.36284	vernalization
BnaC01g14430D	AT4G22950	LWL	0.12362	0.398906	0.309898	vernalization
BnaC07g37750D	AT4G22950	LWL	0.295768	0.531022	0.556979	vernalization
BnaCnng29230D	AT4G22950	LWL	0.0988537	0.286248	0.345343	vernalization
BnaCnng57290D	AT4G22950	LWL	0.0948223	0.433334	0.218821	vernalization
BnaA04g13630D	AT2G23380	LWL	0.0638328	0.387392	0.164776	vernalization
BnaC04g35880D	AT2G23380	LWL	0.0688737	0.374722	0.1838	vernalization
BnaA08g19930D	AT1G26830	LWL	0.0258296	0.696968	0.03706	vernalization
BnaA09g29300D	AT1G26830	LWL	0.0180293	0.598712	0.030113	vernalization
BnaC05g50950D	AT1G26830	LWL	0.0215663	0.605102	0.03564	vernalization
BnaCnng12340D	AT1G26830	LWL	0.0234834	0.650473	0.036102	vernalization
BnaA05g09820D	AT2G33835	LWL	0.192223	0.371451	0.517491	vernalization
BnaCnng05170D	AT2G33835	LWL	0.196652	0.352917	0.557218	vernalization
BnaA05g12230D	AT2G30120	LWL	0.183239	0.944859	0.193932	vernalization
BnaC04g54610D	AT2G30120	LWL	0.183423	1.00138	0.183171	vernalization
BnaA06g21380D	AT5G61920	LWL	0.129848	0.47632	0.272606	vernalization
BnaC03g52190D	AT5G61920	LWL	0.12375	0.477713	0.259046	vernalization
BnaA10g05850D	AT4G00650	LWL	0.312123	0.891148	0.350249	vernalization
BnaA10g18010D	AT5G16320	LWL	0.23444	0.870777	0.269231	vernalization
BnaC09g41500D	AT5G16320	LWL	0.194843	0.779206	0.250053	vernalization
BnaCnng53910D	AT5G16320	LWL	0.211623	0.462617	0.457448	vernalization
BnaA03g13320D	AT1G31814	LWL	0.964202	0.965264	0.998901	vernalization
BnaA09g24900D	AT1G31814	LWL	0.195709	0.695656	0.281331	vernalization
BnaAnng25680D	AT1G31814	LWL	0.203632	0.737379	0.276157	vernalization
BnaC03g16130D	AT1G31814	LWL	0.953674	2.70183	0.352974	vernalization
BnaA02g28220D	AT3G26744	LWL	0.079913	0.552846	0.144548	vernalization
BnaC02g36310D	AT3G26744	LWL	0.0855326	0.519784	0.164554	vernalization
BnaA03g21310D	AT2G46260	LWL	0.0505659	0.48635	0.10397	vernalization
BnaA05g01530D	AT2G46260	LWL	0.0498875	0.603123	0.082715	vernalization
BnaC03g25650D	AT2G46260	LWL	0.0440825	0.499233	0.0883	vernalization
BnaC04g01060D	AT2G46260	LWL	0.0524561	0.6321	0.082986	vernalization
BnaA07g38170D	AT3G61600	LWL	0.0336732	0.610244	0.05518	vernalization
BnaA09g39320D	AT3G61600	LWL	0.143228	0.671471	0.213304	vernalization
BnaC06g42880D	AT3G61600	LWL	0.0352518	0.583537	0.06041	vernalization
BnaC08g31470D	AT3G61600	LWL	0.107796	0.626768	0.171986	vernalization
BnaA02g34510D	AT5G65060	LWL	0.146368	0.314282	0.465722	vernalization
BnaA06g23990D	AT5G65060	LWL	0.153826	0.373236	0.412142	vernalization
BnaC02g43420D	AT5G65060	LWL	0.145221	0.319406	0.454659	vernalization
BnaC02g43470D	AT5G65060	LWL	0.1481	0.307559	0.481534	vernalization
BnaA02g34520D	AT5G65070	LWL	0.175448	0.408101	0.429914	vernalization
BnaA02g34550D	AT5G65070	LWL	0.140519	0.397126	0.353839	vernalization
BnaA06g24000D	AT5G65070	LWL	0.166799	0.338932	0.492132	vernalization
BnaC05g29870D	AT3G22590	LWL	0.0332078	0.791105	0.041976	vernalization
BnaA05g17020D	AT3G22590	LWL	0.0353663	0.709026	0.04988	vernalization
BnaA03g20680D	AT2G44150	LWL	0.164871	0.477376	0.345369	vernalization
BnaA05g03780D	AT2G44150	LWL	0.101181	0.550748	0.183716	vernalization
BnaC03g24710D	AT2G44150	LWL	0.167259	0.486787	0.343598	vernalization
BnaC04g03390D	AT2G44150	LWL	0.103628	0.560474	0.184894	vernalization
BnaA09g25530D	AT1G30970	LWL	0.0603569	0.507213	0.118997	vernalization
BnaAnng11220D	AT1G30970	LWL	0.0906377	0.436855	0.207478	vernalization
BnaC08g09340D	AT1G30970	LWL	0.0836093	0.425359	0.196562	vernalization
BnaCnng11040D	AT1G30970	LWL	0.0671178	0.493804	0.13592	vernalization
BnaA07g05640D	AT3G24440	LWL	0.217161	0.748666	0.290064	vernalization
BnaA07g05650D	AT3G24440	LWL	0.123094	0.587892	0.209383	vernalization
BnaC07g07230D	AT3G24440	LWL	0.127653	0.609302	0.209506	vernalization
BnaA01g06810D	AT4G30200	LWL	0.112829	0.527742	0.213795	vernalization
BnaA06g25100D	AT4G30200	LWL	0.249213	1.00049	0.24909	vernalization
BnaA08g13150D	AT4G30200	LWL	0.0815443	0.601723	0.135518	vernalization
BnaAnng10940D	AT4G30200	LWL	0.10685	0.578203	0.184797	vernalization
BnaC01g08200D	AT4G30200	LWL	0.118302	0.561022	0.210869	vernalization
BnaC03g68030D	AT4G30200	LWL	0.115671	0.648863	0.178268	vernalization
BnaC03g74580D	AT4G30200	LWL	0.268653	0.996793	0.269518	vernalization
BnaC07g42420D	AT4G30200	LWL	0.12708	0.619219	0.205227	vernalization
BnaA02g08140D	AT5G57380	LWL	0.120465	0.404676	0.297682	vernalization
BnaA03g10310D	AT5G57380	LWL	0.119242	0.417747	0.285441	vernalization
BnaC02g11530D	AT5G57380	LWL	0.11772	0.419251	0.280786	vernalization
BnaC03g12980D	AT5G57380	LWL	0.11303	0.423688	0.266776	vernalization
BnaA01g26330D	AT3G18990	LWL	0.0312246	0.4246	0.073538	vernalization
BnaA03g35020D	AT3G18990	LWL	0.0441792	0.467023	0.094597	vernalization
BnaA05g21140D	AT3G18990	LWL	0.0459927	0.579506	0.079365	vernalization
BnaC01g33680D	AT3G18990	LWL	0.0338609	0.432677	0.078259	vernalization
BnaC03g40730D	AT3G18990	LWL	0.0415008	0.5341	0.077702	vernalization
BnaC05g34060D	AT3G18990	LWL	0.0419534	0.637161	0.065844	vernalization
BnaA01g18110D	AT4G16845	LWL	0.340779	0.648692	0.525332	vernalization
BnaA05g07780D	AT4G16845	LWL	0.666112	0.993338	0.67058	vernalization
BnaA08g08130D	AT4G16845	LWL	0.147863	0.414539	0.356694	vernalization
BnaC01g21540D	AT4G16845	LWL	0.337006	0.668847	0.503861	vernalization
BnaC04g08790D	AT4G16845	LWL	0.646769	1.03214	0.62663	vernalization
BnaC08g48270D	AT4G16845	LWL	0.13612	0.425096	0.32021	vernalization
BnaA06g15660D	AT3G49660	LWL	0.22137	1.0451	0.211818	vernalization
BnaA06g21270D	AT3G49660	LWL	0.0750858	0.719604	0.104343	vernalization
BnaC03g52270D	AT3G49660	LWL	0.0706753	0.671176	0.105301	vernalization
BnaA01g15570D	AT4G26440	LWL	0.146975	0.364629	0.403081	vernalization
BnaA03g48030D	AT4G26440	LWL	0.158903	0.32242	0.492844	vernalization
BnaC01g18490D	AT4G26440	LWL	0.166434	0.348658	0.477357	vernalization
BnaCnng64000D	AT4G26440	LWL	0.149725	0.294498	0.508408	vernalization
BnaA02g20880D	AT4G03090	LWL	0.214298	0.365624	0.586117	autonomously/vernalization
BnaA09g01290D	AT4G03090	LWL	0.162927	0.457055	0.356471	autonomously/vernalization
BnaC02g46750D	AT4G03090	LWL	0.222098	0.378022	0.587526	autonomously/vernalization
BnaC09g00450D	AT4G03090	LWL	0.164005	0.4488	0.36543	autonomously/vernalization
BnaA01g23620D	AT5G64960	LWL	0.0898467	0.392619	0.22884	autonomously/vernalization
BnaA02g34480D	AT5G64960	LWL	0.0305418	0.479516	0.063692	autonomously/vernalization
BnaA06g23890D	AT5G64960	LWL	0.23405	0.622129	0.376208	autonomously/vernalization
BnaAnng40930D	AT5G64960	LWL	0.0683683	0.416934	0.163979	autonomously/vernalization
BnaC02g43430D	AT5G64960	LWL	0.0314384	0.484555	0.06488	autonomously/vernalization
BnaC03g49330D	AT5G64960	LWL	0.128158	0.401479	0.319214	autonomously/vernalization
BnaCnng29900D	AT5G64960	LWL	0.0582873	0.371075	0.157077	autonomously/vernalization
BnaA02g15530D	AT1G71800	LWL	0.110286	0.560779	0.196666	autonomously/vernalization
BnaA07g23410D	AT1G71800	LWL	0.0920231	0.454716	0.202375	autonomously/vernalization
BnaC02g20770D	AT1G71800	LWL	0.117936	0.549954	0.214446	autonomously/vernalization
BnaCnng07840D	AT1G71800	LWL	0.0911509	0.46411	0.196399	autonomously/vernalization
BnaA08g22960D	AT1G17760	LWL	0.0546257	0.309704	0.17638	autonomously/vernalization
BnaC08g17530D	AT1G17760	LWL	0.0555204	0.312098	0.177894	autonomously/vernalization
BnaA05g03310D	AT2G43410	LWL	0.09541	0.466668	0.204449	autonomously/vernalization
BnaA09g37880D	AT2G43410	LWL	0.226152	0.841805	0.268652	autonomously/vernalization
BnaC04g02920D	AT2G43410	LWL	0.0928812	0.473325	0.196231	autonomously/vernalization
BnaC08g29740D	AT2G43410	LWL	0.231676	0.833742	0.277875	autonomously/vernalization
BnaA02g01670D	AT5G13480	LWL	0.0610936	0.290955	0.209976	autonomously/vernalization
BnaA03g04360D	AT5G13480	LWL	0.0464351	0.282442	0.164406	autonomously/vernalization
BnaC02g04790D	AT5G13480	LWL	0.0541412	0.284469	0.190324	autonomously/vernalization
BnaC03g05900D	AT5G13480	LWL	0.051394	0.272632	0.188511	autonomously/vernalization
BnaA06g15750D	AT3G49600	LWL	0.0849744	0.414903	0.204805	autonomously/vernalization
BnaA06g21130D	AT3G49600	LWL	0.092359	0.435046	0.212297	autonomously/vernalization
BnaC03g52360D	AT3G49600	LWL	0.109779	0.342567	0.32046	autonomously/vernalization
BnaC08g21200D	AT3G49600	LWL	0.084109	0.412586	0.203858	autonomously/vernalization
		average	0.107739	0.519299	0.205155

## Sheet: Table S9
Table S9 Selected flowering time genes identified between recently studies and ours
The abbreviations of gene names	B. napus genes identified in recently studies	B. oleracea or B. rapa genes identified in recently studies	B. napus genes identified in this study	B. oleracea or B. rapa genes identified in this study	revised
FY	BnaA02g01670D	Bol099320	BnaA02g01670D	Bra006202	BnaC02g23820D (should be TSF)
	BnaC02g23820D		BnaA03g04360D	Bra023416
	BnaC06g27090D		BnaC02g04790D	Bol004272
			BnaC03g05900D	Bol034237
VIN3	BnaA02g08140D	Bra020445	BnaA02g08140D	Bra006824
			BnaA03g10310D	Bra020445
			BnaC02g11530D	Bol014227
			BnaC03g12980D	Bol026036
CO	BnaA10g18430D	Bra021464	BnaA10g18430D	Bra008669
	BnaC09g41990D	Bol163730	BnaC09g41990D	Bol030488
	BnaAnng39160D
FLC	BnaA10g22080D	Bol173400	BnaA02g00370D	Bra006051
	BnaC09g46540D		BnaA03g02820D	Bra009055
			BnaA03g13630D	Bra028599 Bol042174
			BnaA10g22080D	Bol008758
			BnaC02g00490D
			BnaC03g04170D
			BnaC03g16530D
			BnaC09g46500D
			BnaC09g46540D
SVP	BnaA09g42700D	Bra030228	BnaA04g12990D	Bra030228
	BnaA04g12990D		BnaA09g42480D	Bra038511
			BnaC04g35060D	Bol031759
			BnaC08g34920D	Bol044741
TEM1	BnaA02g14040D	Bra038346	BnaA08g19490D	Bra011002
			BnaA09g28670D	Bra024735
			BnaC05g20560D	Bol023665
			BnaCnng04580D	Bol024976
PHYB	BnaA03g34390D	Bra001650	BnaA05g22950D	Bra022192
	BnaC08g10540D	Bol043460	BnaC03g39830D	Bra013286
			BnaC05g36390D	Bol022961
				Bol036891
CRY2	BnaA08g27870D	Bra030568	BnaA08g27870D	Bra015313
			BnaA10g02550D	Bra030568
			BnaC05g02520D	Bra037880
			BnaC08g00670D	Bol011592
			BnaAnng13370D	Bol040890
				Bol005206
SUF4	BnaA09g25530D	Bra023153	BnaA09g25530D	Bol011646
	BnaAnng11220D	Bra039880	BnaAnng11220D	Bol027103
	BnaC08g09340D	Bol121020	BnaC08g09340D	Bra023153
			BnaCnng11040D	Bra039880
EFS	BnaA07g33460D	Bra015678	BnaA07g33460D	Bra015678
	BnaC06g38010D	Bol121240	BnaC06g38010D	Bol027564
ELF7	BnaA10g27050D	Bra009582	BnaA10g27050D	Bra009582
			BnaCnng03440D	Bol010105
TFL1	BnaAnng00810D	Bra028815	BnaA10g26300D	Bra005783	BnaC03g47080D
	BnaC03g47080D	Bol040460	BnaAnng00810D	Bra009508	(should be ATC)
	BnaC04g16750D	Bol074330	BnaC02g02900D	Bra028815	BnaC04g16750D (should be ATC)
			BnaC03g01440D	Bol005471
			BnaCnng10680D	Bol010027
				Bol015337
AP1	BnaC02g44500D	Bol062650	BnaA02g35830D	Bra004007
			BnaA07g24360D	Bra004361
			BnaA07g27710D	Bra038326
			BnaC02g44500D	Bol017332
			BnaC06g25500D	Bol023961
			BnaC06g29980D

## Sheet: Table S10
Table S10 Genes not identified in our study but identified by other other methods
gene ID	Pfam number	domain
Bra001650	PF02518.26	HATPase_c
Bra021464	PF00643.24	zf-B_box
Bra021464	PF06203.14	CCT
Bra038346	PF02362.21	B3
Bol043460	PF00479.22	G6PD_N
Bol043460	PF02781.16	G6PD_C
Bol040460	PF00141.23	peroxidase
BnaA02g14040D	PF02362.21	B3
BnaA03g34390D	PF02518.26	HATPase_c
BnaAnng39160D	PF00643.24	zf-B_box
BnaAnng39160D	PF06203.14	CCT
BnaC08g10540D	PF08446.11	PAS_2
Bol099320 (Bo6g099320)
Bol163730 (Bo9g163730)
Bol173400 (Bo9g173400)
Bol121020 (Bo2g121020)
Bol074330 (Bo4g074330)
Bol062650 (Bo2g062650)
Note: the name marked in red illustrated that these gene can't find in our reference genomes

[truncated: 3 more sheets: Table S11, Table S12, Table S13]
